# Supplementary material for: {(+)-(1R,2R)-1,2-Diphenyl-2,2′-[ethane-1,2-diylbis(nitrilo­methyl­idyne)]­di­phenol­ato}dipyridine­cobalt(III) perchlorate sesquihydrate
Source: Acta Crystallogr Sect E Struct Rep Online. 2009 Jan 23;65(Pt 2):m226. doi: 10.1107/S1600536809002293 (PMC2968403; doi:10.1107/S1600536809002293)
Supplement: Supplementary file 1 [file e-65-0m226-sup1.cif]

##############################################################################
###                                                                        ###
###        Electronic paper (Acta Crystallographica Section E)             ###
###                                                                        ###
##############################################################################
#                                                                            #
# This CIF contains the data in a paper accepted for publication in Acta     #
# Crystallographica Section E. It conforms to the requirements of Notes      #
# for Authors for Section E, and has been peer reviewed under the auspices   #
# of the IUCr Commission on Journals.                                        #
#                                                                            #
# Full details of the Crystallographic Information File format               #
# are given in the paper "The Crystallographic Information File (CIF):       #
# a New Standard Archive File for Crystallography" by S. R. Hall, F. H.      #
# Allen and I. D. Brown [Acta Cryst. (1991), A47, 655-685].                  #
#                                                                            #
# The current version of the core CIF dictionary is obtainable from          #
# ftp://ftp.iucr.org/pub/cif_core.dic. The current version number is 2.4.    #
#                                                                            #
# Software is freely available for graphical display of the structure(s) in  #
# this CIF.  For information consult the CIF home page http://www.iucr.org/  #
# cif/home.html                                                              #
#                                                                            #
# This file may be used for bona fide research purposes within the           #
# scientific community so long as proper attribution is given to the journal # 
# article from which it was obtained.                                        #
#                                                                            #
##############################################################################
                                             
data_global
_audit_creation_method     'SHELXL97'
_journal_date_recd_electronic     2009-01-02
_journal_date_accepted     2009-01-18
_journal_name_full     'Acta Crystallographica, Section E'
_journal_year     2009
_journal_volume     65
_journal_issue      2
_journal_page_first     m226
_journal_page_last     m226
_journal_paper_category     QM
_journal_coeditor_code     LH2754
_publ_contact_author_name     'Lianwen Zhou'
_publ_contact_author_address
;
Department of Chemistry
Dezhou University
Dezhou 253023
People's Republic of China
;
_publ_contact_author_email     zhoulw2006@126.com
_publ_contact_author_phone     '0534-8982889'
_publ_section_title
;\
{(+)-(1<i>R</i>,2<i>R</i>)-1,2-Diphenyl-2,2'-[ethane-1,2-\
diylbis(nitrilomethylidyne)]diphenolato}dipyridinecobalt(III) perchlorate
sesquihydrate
;
loop_
    _publ_author_name
    _publ_author_address
    'Zhou, Lian-Wen'
;
Department of Chemistry
Dezhou University
Dezhou 253023
People's Republic of China
;
data_I
_audit_creation_method     SHELXL97
_chemical_name_systematic
;
{(+)-(1<i>R</i>,2<i>R</i>)-1,2-Diphenyl-2,2'-[ethane-1,2-
diylbis(nitrilomethylidyne)]diphenolato}dipyridinecobalt(III) perchlorate
sesquihydrate
;
_chemical_name_common     ?
_chemical_formula_moiety     'C38 H32 Co N4 O2 + , Cl O4 - , 1.5H2 O'
_chemical_formula_sum     'C38 H35 Cl Co N4 O7.50'
_chemical_formula_iupac     '[Co (C28 H22 N2 O2) (C5 H5 N1)2] Cl O4 , 1.5H2 O'
_chemical_formula_weight     762.08
_chemical_melting_point     ?
_symmetry_cell_setting     orthorhombic
_symmetry_space_group_name_H-M     'P 21 21 21'
_symmetry_space_group_name_Hall     'P 2ac 2ab'
loop_
    _symmetry_equiv_pos_as_xyz
    'x, y, z'
    '-x+1/2, -y, z+1/2'
    '-x, y+1/2, -z+1/2'
    'x+1/2, -y+1/2, -z'
_cell_length_a     10.9214(6)
_cell_length_b     18.3856(10)
_cell_length_c     18.6714(11)
_cell_angle_alpha     90.00
_cell_angle_beta     90.00
_cell_angle_gamma     90.00
_cell_volume     3749.2(4)
_cell_formula_units_Z     4
_cell_measurement_reflns_used     2979
_cell_measurement_theta_min     2.428
_cell_measurement_theta_max     19.946
_cell_measurement_temperature     293(2)
_exptl_crystal_description     block
_exptl_crystal_colour     red-brown
_exptl_crystal_size_max     0.21
_exptl_crystal_size_mid     0.16
_exptl_crystal_size_min     0.13
_exptl_crystal_density_diffrn     1.350
_exptl_crystal_density_meas     1.35
_exptl_crystal_density_method     'not measured'
_exptl_crystal_F_000     1580
_exptl_absorpt_coefficient_mu     0.583
_exptl_absorpt_correction_type     multi-scan
_exptl_absorpt_process_details     '(SADABS; Sheldrick, 1996)'
_exptl_absorpt_correction_T_min     0.8873
_exptl_absorpt_correction_T_max     0.9280
_exptl_special_details
;
;
_diffrn_ambient_temperature     293(2)
_diffrn_radiation_type     MoK\a
_diffrn_radiation_wavelength     0.71073
_diffrn_radiation_source     'fine-focus sealed tube'
_diffrn_radiation_monochromator     graphite
_diffrn_measurement_device_type     'Bruker APEXII CCD area-detector'
_diffrn_measurement_method     '\f and \w'
_diffrn_detector_area_resol_mean     ?
_diffrn_reflns_number     20101
_diffrn_reflns_av_R_equivalents     0.0592
_diffrn_reflns_av_sigmaI/netI     0.0789
_diffrn_reflns_theta_min     2.16
_diffrn_reflns_theta_max     26.00
_diffrn_reflns_theta_full     26.00
_diffrn_measured_fraction_theta_max     0.987
_diffrn_measured_fraction_theta_full     0.987
_diffrn_reflns_limit_h_min     -12
_diffrn_reflns_limit_h_max     13
_diffrn_reflns_limit_k_min     -20
_diffrn_reflns_limit_k_max     22
_diffrn_reflns_limit_l_min     -22
_diffrn_reflns_limit_l_max     23
_diffrn_standards_number     0
_diffrn_standards_interval_count     ?
_diffrn_standards_interval_time     ?
_diffrn_standards_decay_%     ?
_refine_special_details
;
Refinement of <i>F</i>^2^ against ALL reflections. The weighted <i>R</i>-factor
<i>wR</i> and goodness of fit <i>S</i> are based on <i>F</i>^2^, conventional
<i>R</i>-factors <i>R</i> are based on <i>F</i>, with <i>F</i> set to zero for
negative <i>F</i>^2^. The threshold expression of <i>F</i>^2^ >
\s(<i>F</i>^2^) is used only for calculating <i>R</i>-factors(gt) <i>etc</i>.
and is not relevant to the choice of reflections for refinement.
<i>R</i>-factors based on <i>F</i>^2^ are statistically about twice as large
as those based on <i>F</i>, and <i>R</i>- factors based on ALL data will be
even larger.
;
_reflns_number_total     7290
_reflns_number_gt     4733
_reflns_threshold_expression     I>2\s(I)
_refine_ls_structure_factor_coef     Fsqd
_refine_ls_matrix_type     full
_refine_ls_R_factor_all     0.0929
_refine_ls_R_factor_gt     0.0500
_refine_ls_wR_factor_gt     0.1078
_refine_ls_wR_factor_ref     0.1267
_refine_ls_goodness_of_fit_ref     0.994
_refine_ls_restrained_S_all     0.994
_refine_ls_number_reflns     7290
_refine_ls_number_parameters     480
_refine_ls_number_restraints     0
_refine_ls_hydrogen_treatment     constr
_refine_ls_weighting_scheme     calc
_refine_ls_weighting_details
               'calc w = 1/[\s^2^(Fo^2^)+(0.0572P)^2^] where P=(Fo^2^+2Fc^2^)/3'
_atom_sites_solution_hydrogens     geom
_atom_sites_solution_primary     direct
_atom_sites_solution_secondary     difmap
_refine_ls_shift/su_max     0.001
_refine_ls_shift/su_mean     0.000
_refine_diff_density_max     0.509
_refine_diff_density_min     -0.291
_refine_ls_extinction_method     none
_refine_ls_extinction_coef     ?
_refine_ls_abs_structure_details     'Flack (1983), with 3227 Friedel pairs'
_refine_ls_abs_structure_Flack     0.02(2)
loop_
    _atom_type_symbol
    _atom_type_description
    _atom_type_scat_dispersion_real
    _atom_type_scat_dispersion_imag
    _atom_type_scat_source
    'C' 'C' 0.0033 0.0016
                         'International Tables Vol C Tables 4.2.6.8 and 6.1.1.4'
    'H' 'H' 0.0000 0.0000
                         'International Tables Vol C Tables 4.2.6.8 and 6.1.1.4'
    'N' 'N' 0.0061 0.0033
                         'International Tables Vol C Tables 4.2.6.8 and 6.1.1.4'
    'O' 'O' 0.0106 0.0060
                         'International Tables Vol C Tables 4.2.6.8 and 6.1.1.4'
    'Co' 'Co' 0.3494 0.9721
                         'International Tables Vol C Tables 4.2.6.8 and 6.1.1.4'
    'Cl' 'Cl' 0.1484 0.1585
                         'International Tables Vol C Tables 4.2.6.8 and 6.1.1.4'
_computing_data_collection     'APEX2 (Bruker, 2007)'
_computing_cell_refinement     'SAINT-Plus (Bruker, 2007)'
_computing_data_reduction     'SAINT-Plus (Bruker, 2007)'
_computing_structure_solution     'SHELXS97 (Sheldrick, 2008)'
_computing_structure_refinement     'SHELXL97 (Sheldrick, 2008)'
_computing_molecular_graphics     'SHELXTL (Sheldrick, 2008)'
_computing_publication_material     'SHELXTL (Sheldrick, 2008)'
loop_
    _atom_site_type_symbol
    _atom_site_label
    _atom_site_fract_x
    _atom_site_fract_y
    _atom_site_fract_z
    _atom_site_U_iso_or_equiv
    _atom_site_adp_type
    _atom_site_calc_flag
    _atom_site_refinement_flags
    _atom_site_occupancy
    _atom_site_disorder_assembly
    _atom_site_disorder_group
    Co Co1 0.24611(5) 0.00305(3) 0.17215(3) 0.03757(15) Uani d . 1 . .
    Cl Cl1 0.35527(13) 0.30536(8) 0.25408(9) 0.0736(4) Uani d . 1 . .
    O O1 0.1518(3) -0.08004(15) 0.19449(15) 0.0469(8) Uani d . 1 . .
    O O2 0.1443(3) 0.01550(15) 0.09181(14) 0.0437(7) Uani d . 1 . .
    O O3 0.3774(4) 0.24263(19) 0.2999(3) 0.0960(14) Uani d . 1 . .
    O O4 0.2856(5) 0.3577(2) 0.2928(3) 0.1116(16) Uani d . 1 . .
    O O5 0.4678(4) 0.3364(2) 0.2330(3) 0.0932(14) Uani d . 1 . .
    O O6 0.2887(4) 0.2832(3) 0.1939(3) 0.1289(19) Uani d . 1 . .
    O O7 0.5661(8) 0.6832(4) 0.9108(4) 0.088(3) Uani d P 0.50 . .
    H H7C 0.4884 0.6827 0.9136 0.106 Uiso d PR 0.50 . .
    H H7D 0.5880 0.6522 0.8796 0.106 Uiso d PR 0.50 . .
    O O8 0.3200(8) 0.6862(5) 0.9246(4) 0.103(3) Uani d P 0.50 . .
    H H8C 0.2789 0.7231 0.9380 0.124 Uiso d PR 0.50 . .
    H H8D 0.2910 0.6716 0.8849 0.124 Uiso d PR 0.50 . .
    O O9 0.1910(8) 0.7977(6) 0.9603(5) 0.123(4) Uani d P 0.50 . .
    H H9C 0.1551 0.7868 0.9214 0.148 Uiso d PR 0.50 . .
    H H9D 0.1378 0.8014 0.9933 0.148 Uiso d PR 0.50 . .
    N N1 0.3507(3) -0.00967(18) 0.25272(17) 0.0388(8) Uani d . 1 . .
    N N2 0.3455(3) 0.08553(18) 0.15341(17) 0.0367(8) Uani d . 1 . .
    N N3 0.3501(4) -0.0582(2) 0.1098(2) 0.0449(9) Uani d . 1 . .
    N N4 0.1290(3) 0.06249(19) 0.22734(19) 0.0407(9) Uani d . 1 . .
    C C1 0.2065(4) -0.0821(2) 0.3196(2) 0.0408(10) Uani d . 1 . .
    C C2 0.1272(4) -0.0988(2) 0.2617(2) 0.0428(11) Uani d . 1 . .
    C C3 0.0206(5) -0.1379(3) 0.2778(3) 0.0560(13) Uani d . 1 . .
    H H3 -0.0320 -0.1509 0.2408 0.067 Uiso calc R 1 . .
    C C4 -0.0077(5) -0.1571(3) 0.3452(3) 0.0629(15) Uani d . 1 . .
    H H4 -0.0801 -0.1823 0.3537 0.076 Uiso calc R 1 . .
    C C5 0.0679(5) -0.1406(3) 0.4024(3) 0.0601(14) Uani d . 1 . .
    H H5 0.0466 -0.1538 0.4489 0.072 Uiso calc R 1 . .
    C C6 0.1756(4) -0.1041(2) 0.3888(3) 0.0490(12) Uani d . 1 . .
    H H6 0.2287 -0.0938 0.4264 0.059 Uiso calc R 1 . .
    C C7 0.3216(4) -0.0458(2) 0.3094(2) 0.0412(11) Uani d . 1 . .
    H H7 0.3789 -0.0486 0.3461 0.049 Uiso calc R 1 . .
    C C8 0.2062(4) 0.1393(2) 0.0670(2) 0.0421(11) Uani d . 1 . .
    C C9 0.1321(4) 0.0775(3) 0.0570(2) 0.0403(10) Uani d . 1 . .
    C C10 0.0392(4) 0.0813(3) 0.0046(2) 0.0480(12) Uani d . 1 . .
    H H10 -0.0084 0.0406 -0.0050 0.058 Uiso calc R 1 . .
    C C11 0.0183(4) 0.1454(3) -0.0326(2) 0.0538(13) Uani d . 1 . .
    H H11 -0.0443 0.1472 -0.0663 0.065 Uiso calc R 1 . .
    C C12 0.0887(5) 0.2064(3) -0.0203(3) 0.0511(13) Uani d . 1 . .
    H H12 0.0726 0.2492 -0.0451 0.061 Uiso calc R 1 . .
    C C13 0.1821(4) 0.2038(3) 0.0282(2) 0.0472(12) Uani d . 1 . .
    H H13 0.2303 0.2448 0.0358 0.057 Uiso calc R 1 . .
    C C14 0.3136(4) 0.1386(3) 0.1134(2) 0.0408(11) Uani d . 1 . .
    H H14 0.3626 0.1799 0.1139 0.049 Uiso calc R 1 . .
    C C15 0.4731(4) 0.0235(2) 0.2419(2) 0.0394(10) Uani d . 1 . .
    H H15 0.5198 -0.0089 0.2104 0.047 Uiso calc R 1 . .
    C C16 0.4541(4) 0.0942(2) 0.2025(2) 0.0377(10) Uani d . 1 . .
    H H16 0.4319 0.1309 0.2384 0.045 Uiso calc R 1 . .
    C C17 0.5483(4) 0.0344(2) 0.3105(2) 0.0432(11) Uani d . 1 . .
    C C18 0.6548(4) -0.0041(3) 0.3210(3) 0.0573(11) Uani d . 1 . .
    H H18 0.6797 -0.0381 0.2871 0.069 Uiso calc R 1 . .
    C C19 0.7252(5) 0.0073(4) 0.3816(3) 0.0746(15) Uani d . 1 . .
    H H19 0.7963 -0.0196 0.3886 0.089 Uiso calc R 1 . .
    C C20 0.6908(6) 0.0581(4) 0.4313(4) 0.0787(19) Uani d . 1 . .
    H H20 0.7392 0.0662 0.4715 0.094 Uiso calc R 1 . .
    C C21 0.5833(6) 0.0977(3) 0.4217(3) 0.0755(17) Uani d . 1 . .
    H H21 0.5593 0.1321 0.4553 0.091 Uiso calc R 1 . .
    C C22 0.5124(5) 0.0850(3) 0.3614(3) 0.0587(14) Uani d . 1 . .
    H H22 0.4400 0.1107 0.3550 0.070 Uiso calc R 1 . .
    C C23 0.5701(4) 0.1209(2) 0.1656(2) 0.0417(10) Uani d . 1 . .
    C C24 0.6226(5) 0.0834(3) 0.1097(3) 0.0610(14) Uani d . 1 . .
    H H24 0.5848 0.0419 0.0918 0.073 Uiso calc R 1 . .
    C C25 0.7327(5) 0.1077(3) 0.0797(3) 0.0687(15) Uani d . 1 . .
    H H25 0.7678 0.0826 0.0417 0.082 Uiso calc R 1 . .
    C C26 0.7883(5) 0.1682(3) 0.1062(3) 0.0606(15) Uani d . 1 . .
    H H26 0.8616 0.1840 0.0862 0.073 Uiso calc R 1 . .
    C C27 0.7379(5) 0.2061(2) 0.1619(3) 0.0544(12) Uani d . 1 . .
    H H27 0.7770 0.2472 0.1798 0.065 Uiso calc R 1 . .
    C C28 0.6272(4) 0.1827(2) 0.1917(2) 0.0439(11) Uani d . 1 . .
    H H28 0.5919 0.2087 0.2290 0.053 Uiso calc R 1 . .
    C C29 0.3837(5) -0.1252(3) 0.1278(3) 0.0616(15) Uani d . 1 . .
    H H29 0.3636 -0.1419 0.1733 0.074 Uiso calc R 1 . .
    C C30 0.4459(7) -0.1706(3) 0.0833(4) 0.088(2) Uani d . 1 . .
    H H30 0.4667 -0.2174 0.0978 0.105 Uiso calc R 1 . .
    C C31 0.4777(6) -0.1458(4) 0.0160(4) 0.087(2) Uani d . 1 . .
    H H31 0.5205 -0.1756 -0.0155 0.104 Uiso calc R 1 . .
    C C32 0.4457(6) -0.0779(4) -0.0031(3) 0.0739(17) Uani d . 1 . .
    H H32 0.4680 -0.0599 -0.0478 0.089 Uiso calc R 1 . .
    C C33 0.3795(5) -0.0349(3) 0.0439(3) 0.0547(13) Uani d . 1 . .
    H H33 0.3548 0.0112 0.0294 0.066 Uiso calc R 1 . .
    C C34 0.1608(4) 0.1158(2) 0.2719(2) 0.0487(12) Uani d . 1 . .
    H H34 0.2436 0.1256 0.2785 0.058 Uiso calc R 1 . .
    C C35 0.0761(5) 0.1572(3) 0.3087(3) 0.0648(15) Uani d . 1 . .
    H H35 0.1015 0.1944 0.3391 0.078 Uiso calc R 1 . .
    C C36 -0.0459(5) 0.1425(3) 0.2998(3) 0.0732(16) Uani d . 1 . .
    H H36 -0.1049 0.1686 0.3249 0.088 Uiso calc R 1 . .
    C C37 -0.0793(5) 0.0884(3) 0.2533(3) 0.0661(15) Uani d . 1 . .
    H H37 -0.1618 0.0782 0.2460 0.079 Uiso calc R 1 . .
    C C38 0.0086(4) 0.0492(3) 0.2173(3) 0.0496(12) Uani d . 1 . .
    H H38 -0.0154 0.0129 0.1855 0.060 Uiso calc R 1 . .
loop_
    _atom_site_aniso_label
    _atom_site_aniso_U_11
    _atom_site_aniso_U_22
    _atom_site_aniso_U_33
    _atom_site_aniso_U_12
    _atom_site_aniso_U_13
    _atom_site_aniso_U_23
    Co1 0.0380(3) 0.0441(3) 0.0307(2) -0.0055(3) -0.0038(3) 0.0024(3)
    Cl1 0.0614(9) 0.0627(8) 0.0966(11) 0.0083(7) -0.0118(9) -0.0187(8)
    O1 0.0477(18) 0.0533(18) 0.0398(19) -0.0136(16) -0.0067(15) 0.0072(14)
    O2 0.0463(17) 0.0517(19) 0.0331(16) -0.0078(15) -0.0100(13) 0.0051(14)
    O3 0.101(3) 0.055(2) 0.132(4) 0.005(2) -0.002(3) -0.001(2)
    O4 0.127(4) 0.087(3) 0.121(4) 0.035(3) 0.032(3) -0.011(3)
    O5 0.057(2) 0.098(3) 0.124(4) -0.008(2) -0.002(3) 0.012(3)
    O6 0.103(4) 0.153(4) 0.131(4) 0.010(3) -0.049(3) -0.046(4)
    O7 0.098(6) 0.118(7) 0.047(5) 0.066(5) -0.001(4) -0.044(5)
    O8 0.116(7) 0.148(8) 0.046(5) 0.011(6) -0.024(5) 0.004(5)
    O9 0.088(7) 0.195(11) 0.087(7) -0.027(7) -0.009(5) -0.009(7)
    N1 0.0372(18) 0.0435(19) 0.0358(19) -0.0038(18) -0.0029(15) -0.0018(18)
    N2 0.0333(19) 0.044(2) 0.032(2) -0.0011(17) -0.0010(16) -0.0020(16)
    N3 0.049(2) 0.049(2) 0.036(2) 0.000(2) -0.0080(19) -0.0043(17)
    N4 0.039(2) 0.049(2) 0.034(2) -0.0047(18) 0.0004(17) 0.0069(17)
    C1 0.039(2) 0.045(2) 0.038(3) 0.001(2) -0.005(2) 0.004(2)
    C2 0.043(3) 0.044(2) 0.041(3) -0.003(2) -0.005(2) 0.008(2)
    C3 0.048(3) 0.061(3) 0.058(3) -0.014(3) -0.009(3) 0.017(3)
    C4 0.046(3) 0.079(4) 0.064(4) -0.019(3) -0.002(3) 0.025(3)
    C5 0.047(3) 0.076(4) 0.058(4) -0.001(3) 0.006(3) 0.013(3)
    C6 0.046(3) 0.056(3) 0.044(3) 0.000(2) -0.003(2) 0.009(2)
    C7 0.042(3) 0.048(3) 0.034(3) 0.001(2) -0.007(2) 0.004(2)
    C8 0.043(3) 0.051(3) 0.032(3) 0.000(2) 0.0064(19) 0.002(2)
    C9 0.040(3) 0.054(3) 0.027(2) 0.001(2) 0.0042(19) -0.002(2)
    C10 0.040(3) 0.070(3) 0.034(3) 0.003(3) 0.000(2) 0.002(2)
    C11 0.042(3) 0.083(4) 0.037(3) 0.013(3) -0.001(2) 0.011(3)
    C12 0.050(3) 0.062(3) 0.042(3) 0.011(3) 0.005(2) 0.017(2)
    C13 0.051(3) 0.054(3) 0.037(3) 0.004(2) 0.005(2) 0.009(2)
    C14 0.041(3) 0.046(3) 0.036(3) -0.007(2) 0.002(2) 0.000(2)
    C15 0.032(2) 0.047(3) 0.039(3) -0.0034(19) -0.0050(19) -0.001(2)
    C16 0.035(2) 0.043(2) 0.035(2) -0.005(2) -0.0020(19) -0.002(2)
    C17 0.038(2) 0.049(3) 0.043(3) -0.006(2) -0.008(2) 0.007(2)
    C18 0.044(3) 0.066(3) 0.062(3) -0.006(3) -0.007(2) 0.006(3)
    C19 0.054(3) 0.094(4) 0.076(4) -0.005(4) -0.020(3) 0.013(4)
    C20 0.069(4) 0.096(5) 0.071(4) -0.025(4) -0.028(3) 0.023(4)
    C21 0.087(4) 0.078(4) 0.061(4) -0.008(3) -0.021(4) -0.003(3)
    C22 0.063(3) 0.068(3) 0.045(3) 0.004(3) -0.016(3) -0.002(3)
    C23 0.035(2) 0.050(3) 0.040(3) 0.001(2) 0.001(2) 0.002(2)
    C24 0.056(3) 0.070(3) 0.057(3) -0.011(3) 0.012(3) -0.013(3)
    C25 0.052(3) 0.087(4) 0.067(3) -0.006(3) 0.022(3) -0.012(3)
    C26 0.040(3) 0.075(4) 0.066(4) -0.006(3) 0.011(2) 0.014(3)
    C27 0.048(3) 0.052(3) 0.064(3) -0.005(3) 0.005(3) 0.011(2)
    C28 0.040(3) 0.044(2) 0.047(3) -0.001(2) 0.001(2) 0.004(2)
    C29 0.073(4) 0.060(3) 0.051(3) 0.010(3) -0.010(3) -0.006(3)
    C30 0.111(5) 0.077(4) 0.075(5) 0.037(4) -0.014(4) -0.014(4)
    C31 0.093(5) 0.093(5) 0.075(5) 0.033(4) -0.002(4) -0.028(4)
    C32 0.088(5) 0.082(4) 0.051(3) 0.010(4) 0.005(3) -0.010(3)
    C33 0.061(3) 0.058(3) 0.045(3) -0.003(3) 0.002(3) -0.012(2)
    C34 0.040(3) 0.060(3) 0.047(3) -0.002(2) 0.006(2) -0.002(2)
    C35 0.066(4) 0.069(3) 0.059(4) 0.010(3) 0.009(3) -0.013(3)
    C36 0.055(4) 0.088(4) 0.076(4) 0.016(3) 0.016(3) 0.003(4)
    C37 0.041(3) 0.093(4) 0.064(4) 0.007(3) 0.008(3) 0.013(3)
    C38 0.041(3) 0.061(3) 0.047(3) -0.003(2) -0.002(2) 0.009(2)
_geom_special_details
;
All e.s.d.'s (except the e.s.d. in the dihedral angle between two l.s. planes)
are estimated using the full covariance matrix. The cell e.s.d.'s are taken
into account individually in the estimation of e.s.d.'s in distances, angles
and torsion angles; correlations between e.s.d.'s in cell parameters are only
used when they are defined by crystal symmetry. An approximate (isotropic)
treatment of cell e.s.d.'s is used for estimating e.s.d.'s involving l.s.
planes.
;
loop_
    _geom_bond_atom_site_label_1
    _geom_bond_atom_site_label_2
    _geom_bond_site_symmetry_2
    _geom_bond_distance
    _geom_bond_publ_flag
    Co1 O2 . 1.881(3) y
    Co1 O1 . 1.889(3) y
    Co1 N2 . 1.897(3) y
    Co1 N1 . 1.904(3) y
    Co1 N4 . 1.973(4) y
    Co1 N3 . 1.978(4) y
    Cl1 O6 . 1.400(5) n
    Cl1 O5 . 1.412(4) n
    Cl1 O4 . 1.424(4) n
    Cl1 O3 . 1.456(4) n
    O1 C2 . 1.329(5) ?
    O2 C9 . 1.318(5) ?
    O7 H7C . 0.8501 ?
    O7 H7D . 0.8499 ?
    O8 H8C . 0.8500 ?
    O8 H8D . 0.8500 ?
    O9 H9C . 0.8500 ?
    O9 H9D . 0.8500 ?
    N1 C7 . 1.290(5) ?
    N1 C15 . 1.482(5) ?
    N2 C14 . 1.277(5) ?
    N2 C16 . 1.508(5) ?
    N3 C29 . 1.328(6) ?
    N3 C33 . 1.342(6) ?
    N4 C34 . 1.332(5) ?
    N4 C38 . 1.351(5) ?
    C1 C6 . 1.395(6) ?
    C1 C2 . 1.418(6) ?
    C1 C7 . 1.436(6) ?
    C2 C3 . 1.401(6) ?
    C3 C4 . 1.343(7) ?
    C3 H3 . 0.9300 ?
    C4 C5 . 1.383(7) ?
    C4 H4 . 0.9300 ?
    C5 C6 . 1.378(7) ?
    C5 H5 . 0.9300 ?
    C6 H6 . 0.9300 ?
    C7 H7 . 0.9300 ?
    C8 C9 . 1.408(6) ?
    C8 C13 . 1.414(6) ?
    C8 C14 . 1.459(6) ?
    C9 C10 . 1.412(6) ?
    C10 C11 . 1.386(7) ?
    C10 H10 . 0.9300 ?
    C11 C12 . 1.379(7) ?
    C11 H11 . 0.9300 ?
    C12 C13 . 1.365(7) ?
    C12 H12 . 0.9300 ?
    C13 H13 . 0.9300 ?
    C14 H14 . 0.9300 ?
    C15 C16 . 1.509(6) ?
    C15 C17 . 1.534(6) ?
    C15 H15 . 0.9800 ?
    C16 C23 . 1.524(6) ?
    C16 H16 . 0.9800 ?
    C17 C18 . 1.376(6) ?
    C17 C22 . 1.387(6) ?
    C18 C19 . 1.383(7) ?
    C18 H18 . 0.9300 ?
    C19 C20 . 1.369(8) ?
    C19 H19 . 0.9300 ?
    C20 C21 . 1.393(8) ?
    C20 H20 . 0.9300 ?
    C21 C22 . 1.386(7) ?
    C21 H21 . 0.9300 ?
    C22 H22 . 0.9300 ?
    C23 C24 . 1.374(6) ?
    C23 C28 . 1.385(6) ?
    C24 C25 . 1.400(7) ?
    C24 H24 . 0.9300 ?
    C25 C26 . 1.359(7) ?
    C25 H25 . 0.9300 ?
    C26 C27 . 1.366(7) ?
    C26 H26 . 0.9300 ?
    C27 C28 . 1.398(6) ?
    C27 H27 . 0.9300 ?
    C28 H28 . 0.9300 ?
    C29 C30 . 1.361(8) ?
    C29 H29 . 0.9300 ?
    C30 C31 . 1.380(9) ?
    C30 H30 . 0.9300 ?
    C31 C32 . 1.345(9) ?
    C31 H31 . 0.9300 ?
    C32 C33 . 1.385(7) ?
    C32 H32 . 0.9300 ?
    C33 H33 . 0.9300 ?
    C34 C35 . 1.381(6) ?
    C34 H34 . 0.9300 ?
    C35 C36 . 1.370(8) ?
    C35 H35 . 0.9300 ?
    C36 C37 . 1.369(8) ?
    C36 H36 . 0.9300 ?
    C37 C38 . 1.376(7) ?
    C37 H37 . 0.9300 ?
    C38 H38 . 0.9300 ?
loop_
    _geom_angle_atom_site_label_1
    _geom_angle_atom_site_label_2
    _geom_angle_atom_site_label_3
    _geom_angle_site_symmetry_1
    _geom_angle_site_symmetry_3
    _geom_angle
    _geom_angle_publ_flag
    O2 Co1 O1 . . 87.26(12) ?
    O2 Co1 N2 . . 95.39(13) ?
    O1 Co1 N2 . . 177.35(14) ?
    O2 Co1 N1 . . 179.34(15) ?
    O1 Co1 N1 . . 93.06(13) ?
    N2 Co1 N1 . . 84.29(15) ?
    O2 Co1 N4 . . 88.04(14) ?
    O1 Co1 N4 . . 88.81(14) ?
    N2 Co1 N4 . . 91.41(14) ?
    N1 Co1 N4 . . 92.55(14) ?
    O2 Co1 N3 . . 86.52(14) ?
    O1 Co1 N3 . . 88.97(15) ?
    N2 Co1 N3 . . 91.06(15) ?
    N1 Co1 N3 . . 92.90(15) ?
    N4 Co1 N3 . . 174.22(16) ?
    O6 Cl1 O5 . . 110.2(3) ?
    O6 Cl1 O4 . . 109.1(3) ?
    O5 Cl1 O4 . . 109.5(3) ?
    O6 Cl1 O3 . . 109.1(3) ?
    O5 Cl1 O3 . . 109.8(3) ?
    O4 Cl1 O3 . . 109.0(3) ?
    C2 O1 Co1 . . 121.9(3) ?
    C9 O2 Co1 . . 123.9(3) ?
    H7C O7 H7D . . 108.5 ?
    H8C O8 H8D . . 108.3 ?
    H9C O9 H9D . . 108.8 ?
    C7 N1 C15 . . 123.1(3) ?
    C7 N1 Co1 . . 124.3(3) ?
    C15 N1 Co1 . . 112.5(3) ?
    C14 N2 C16 . . 119.3(4) ?
    C14 N2 Co1 . . 124.2(3) ?
    C16 N2 Co1 . . 115.0(2) ?
    C29 N3 C33 . . 117.5(4) ?
    C29 N3 Co1 . . 122.5(3) ?
    C33 N3 Co1 . . 119.7(3) ?
    C34 N4 C38 . . 118.3(4) ?
    C34 N4 Co1 . . 124.4(3) ?
    C38 N4 Co1 . . 117.3(3) ?
    C6 C1 C2 . . 119.7(4) ?
    C6 C1 C7 . . 117.9(4) ?
    C2 C1 C7 . . 122.3(4) ?
    O1 C2 C3 . . 120.3(4) ?
    O1 C2 C1 . . 122.7(4) ?
    C3 C2 C1 . . 117.0(4) ?
    C4 C3 C2 . . 121.9(5) ?
    C4 C3 H3 . . 119.1 ?
    C2 C3 H3 . . 119.1 ?
    C3 C4 C5 . . 121.9(5) ?
    C3 C4 H4 . . 119.1 ?
    C5 C4 H4 . . 119.1 ?
    C6 C5 C4 . . 118.3(5) ?
    C6 C5 H5 . . 120.9 ?
    C4 C5 H5 . . 120.9 ?
    C5 C6 C1 . . 121.2(4) ?
    C5 C6 H6 . . 119.4 ?
    C1 C6 H6 . . 119.4 ?
    N1 C7 C1 . . 124.4(4) ?
    N1 C7 H7 . . 117.8 ?
    C1 C7 H7 . . 117.8 ?
    C9 C8 C13 . . 120.2(4) ?
    C9 C8 C14 . . 122.2(4) ?
    C13 C8 C14 . . 117.5(4) ?
    O2 C9 C8 . . 125.1(4) ?
    O2 C9 C10 . . 117.2(4) ?
    C8 C9 C10 . . 117.7(4) ?
    C11 C10 C9 . . 120.6(5) ?
    C11 C10 H10 . . 119.7 ?
    C9 C10 H10 . . 119.7 ?
    C12 C11 C10 . . 121.0(5) ?
    C12 C11 H11 . . 119.5 ?
    C10 C11 H11 . . 119.5 ?
    C13 C12 C11 . . 119.9(5) ?
    C13 C12 H12 . . 120.0 ?
    C11 C12 H12 . . 120.0 ?
    C12 C13 C8 . . 120.5(5) ?
    C12 C13 H13 . . 119.8 ?
    C8 C13 H13 . . 119.8 ?
    N2 C14 C8 . . 125.0(4) ?
    N2 C14 H14 . . 117.5 ?
    C8 C14 H14 . . 117.5 ?
    N1 C15 C16 . . 107.3(3) ?
    N1 C15 C17 . . 115.0(3) ?
    C16 C15 C17 . . 111.6(3) ?
    N1 C15 H15 . . 107.6 ?
    C16 C15 H15 . . 107.6 ?
    C17 C15 H15 . . 107.6 ?
    N2 C16 C15 . . 108.3(3) ?
    N2 C16 C23 . . 114.4(3) ?
    C15 C16 C23 . . 112.6(4) ?
    N2 C16 H16 . . 107.1 ?
    C15 C16 H16 . . 107.1 ?
    C23 C16 H16 . . 107.1 ?
    C18 C17 C22 . . 119.0(4) ?
    C18 C17 C15 . . 120.3(4) ?
    C22 C17 C15 . . 120.6(4) ?
    C17 C18 C19 . . 120.6(5) ?
    C17 C18 H18 . . 119.7 ?
    C19 C18 H18 . . 119.7 ?
    C20 C19 C18 . . 120.3(6) ?
    C20 C19 H19 . . 119.8 ?
    C18 C19 H19 . . 119.8 ?
    C19 C20 C21 . . 120.0(6) ?
    C19 C20 H20 . . 120.0 ?
    C21 C20 H20 . . 120.0 ?
    C22 C21 C20 . . 119.2(6) ?
    C22 C21 H21 . . 120.4 ?
    C20 C21 H21 . . 120.4 ?
    C21 C22 C17 . . 120.8(5) ?
    C21 C22 H22 . . 119.6 ?
    C17 C22 H22 . . 119.6 ?
    C24 C23 C28 . . 119.3(4) ?
    C24 C23 C16 . . 122.0(4) ?
    C28 C23 C16 . . 118.6(4) ?
    C23 C24 C25 . . 120.1(5) ?
    C23 C24 H24 . . 119.9 ?
    C25 C24 H24 . . 119.9 ?
    C26 C25 C24 . . 119.9(5) ?
    C26 C25 H25 . . 120.0 ?
    C24 C25 H25 . . 120.0 ?
    C25 C26 C27 . . 120.9(5) ?
    C25 C26 H26 . . 119.5 ?
    C27 C26 H26 . . 119.5 ?
    C26 C27 C28 . . 119.6(5) ?
    C26 C27 H27 . . 120.2 ?
    C28 C27 H27 . . 120.2 ?
    C23 C28 C27 . . 120.1(4) ?
    C23 C28 H28 . . 119.9 ?
    C27 C28 H28 . . 119.9 ?
    N3 C29 C30 . . 123.5(6) ?
    N3 C29 H29 . . 118.2 ?
    C30 C29 H29 . . 118.2 ?
    C29 C30 C31 . . 118.6(6) ?
    C29 C30 H30 . . 120.7 ?
    C31 C30 H30 . . 120.7 ?
    C32 C31 C30 . . 119.0(6) ?
    C32 C31 H31 . . 120.5 ?
    C30 C31 H31 . . 120.5 ?
    C31 C32 C33 . . 119.8(6) ?
    C31 C32 H32 . . 120.1 ?
    C33 C32 H32 . . 120.1 ?
    N3 C33 C32 . . 121.6(5) ?
    N3 C33 H33 . . 119.2 ?
    C32 C33 H33 . . 119.2 ?
    N4 C34 C35 . . 122.8(5) ?
    N4 C34 H34 . . 118.6 ?
    C35 C34 H34 . . 118.6 ?
    C36 C35 C34 . . 118.8(5) ?
    C36 C35 H35 . . 120.6 ?
    C34 C35 H35 . . 120.6 ?
    C37 C36 C35 . . 118.7(5) ?
    C37 C36 H36 . . 120.7 ?
    C35 C36 H36 . . 120.7 ?
    C36 C37 C38 . . 120.3(5) ?
    C36 C37 H37 . . 119.9 ?
    C38 C37 H37 . . 119.9 ?
    N4 C38 C37 . . 121.1(5) ?
    N4 C38 H38 . . 119.4 ?
    C37 C38 H38 . . 119.4 ?
loop_
    _geom_hbond_atom_site_label_D
    _geom_hbond_atom_site_label_H
    _geom_hbond_atom_site_label_A
    _geom_hbond_site_symmetry_A
    _geom_hbond_distance_DH
    _geom_hbond_distance_HA
    _geom_hbond_distance_DA
    _geom_hbond_angle_DHA
    O7 H7C O8 . 0.85 1.85 2.701(12) 176
    O7 H7D O1 4_556 0.85 2.04 2.888(8) 176
    O8 H8C O9 . 0.85 1.73 2.575(14) 177
    O8 H8D O4 2_565 0.85 1.99 2.835(10) 176
    O9 H9C O3 2_565 0.85 2.36 3.175(11) 161
