# Supplementary material for: {(+)-(1R,2R)-1,2-Diphenyl-2,2′-[ethane-1,2-diylbis(nitrilo­methyl­idyne)]­di­phenol­ato}dipyridine­cobalt(III) perchlorate sesquihydrate
Source: Acta Crystallogr Sect E Struct Rep Online. 2009 Jan 23;65(Pt 2):m226. doi: 10.1107/S1600536809002293 (PMC2968403; doi:10.1107/S1600536809002293)
Supplement: Supplementary file 2 [file e-65-0m226-Isup2.hkl]

# 
# h,k,l, Fc-squared, Fo-squared, sigma(Fo-squared) and status flag 
# 
data_I
_shelx_title ' dp2 in P2(1)2(1)2(1)' 
_shelx_refln_list_code          4 
_shelx_F_calc_maximum      293.57 
_exptl_crystal_F_000      1580.00 
_reflns_d_resolution_high  0.8107 
 
loop_ 
 _symmetry_equiv_pos_as_xyz 
 'x, y, z' 
 '-x+1/2, -y, z+1/2' 
 '-x, y+1/2, -z+1/2' 
 'x+1/2, -y+1/2, -z' 
 
_cell_length_a    10.9214 
_cell_length_b    18.3856 
_cell_length_c    18.6714 
_cell_angle_alpha  90.000 
_cell_angle_beta   90.000 
_cell_angle_gamma  90.000 
 
_shelx_F_squared_multiplier     1.000 
 
loop_ 
 _refln_index_h 
 _refln_index_k 
 _refln_index_l 
 _refln_F_squared_calc 
 _refln_F_squared_meas 
 _refln_F_squared_sigma 
 _refln_observed_status 
   4   0   0       18.24       -2.25     11.93 o 
   8   0   0     2987.04     2879.69    100.80 o 
  10   0   0     3582.16     3300.00    176.71 o 
  12   0   0       76.27       62.10     52.43 o 
   1   1   0    52158.59    53937.77    984.81 o 
   2   1   0      337.89      636.79     73.23 o 
   3   1   0      478.37      647.37     25.37 o 
   4   1   0     3503.43     3352.70     72.14 o 
   5   1   0      790.62      908.43     35.50 o 
   6   1   0       87.99      122.19     18.35 o 
   7   1   0      163.27      139.59     21.73 o 
   8   1   0      369.94      391.29     30.14 o 
   9   1   0     3868.44     3699.86     87.63 o 
  10   1   0        0.00       40.64     27.39 o 
  11   1   0      386.22      378.73     57.41 o 
  12   1   0       42.08       73.36     38.31 o 
  13   1   0      223.79      219.69     76.21 o 
   0   2   0    38169.03    28774.22    737.75 o 
   4   2   0     1667.31     1588.68     44.32 o 
   5   2   0        6.00       29.77     16.26 o 
   6   2   0       99.78       45.29     14.91 o 
   7   2   0      150.77      167.88     41.31 o 
   8   2   0     2705.99     2647.51     79.18 o 
   9   2   0       21.55       57.29     19.90 o 
  10   2   0     2017.03     1993.42    105.21 o 
  11   2   0       65.67       37.04     31.06 o 
  12   2   0      220.06      257.24     53.93 o 
  13   2   0        0.12       40.29     62.69 o 
   1   3   0    26624.15    27872.12    495.96 o 
   2   3   0    11006.25    11440.75    167.85 o 
   3   3   0     8612.12     9772.16    191.74 o 
   4   3   0       31.51       33.21     11.70 o 
   5   3   0      161.52      110.02     28.49 o 
   6   3   0      823.28      820.68     51.81 o 
   7   3   0     3894.26     3947.70     96.05 o 
   8   3   0       43.94      133.84     32.99 o 
   9   3   0     5548.47     5602.85    171.86 o 
  10   3   0      465.41      463.20     56.69 o 
  11   3   0      469.91      560.04     66.31 o 
  12   3   0       16.74       12.24     32.60 o 
  13   3   0       39.05       67.78     63.41 o 
   0   4   0    10202.93    10235.15    197.76 o 
   1   4   0     2939.04     2044.56     39.33 o 
   2   4   0    35473.86    37762.44    477.44 o 
   4   4   0      338.84      305.47     20.08 o 
   5   4   0     1315.85     1461.04     63.18 o 
   6   4   0     1930.79     1733.01     54.65 o 
   7   4   0      271.66      321.50     28.87 o 
   8   4   0     4191.26     4077.73    136.62 o 
   9   4   0      107.78       97.06     36.01 o 
  10   4   0     1107.56     1221.72     84.06 o 
  11   4   0       35.22       18.36     40.41 o 
  12   4   0      351.16      325.38     55.97 o 
  13   4   0        3.00        4.00     57.30 o 
   1   5   0     1561.88     1605.50     36.53 o 
   2   5   0     4911.63     5051.86     80.84 o 
   3   5   0     2335.06     1864.12     40.41 o 
   4   5   0       38.18       -3.17     14.84 o 
   5   5   0    11331.54    11018.67    192.27 o 
   6   5   0      281.40      280.94     36.44 o 
   7   5   0     4486.65     4379.52    139.63 o 
   8   5   0      192.56      163.28     36.68 o 
   9   5   0       13.68      -11.23     64.72 o 
  10   5   0       53.61       42.63     36.98 o 
  11   5   0      399.42      554.22     69.51 o 
  12   5   0        6.09       23.65     31.09 o 
  13   5   0      544.71      766.77    122.46 o 
   0   6   0    11235.35    11014.66    220.52 o 
   1   6   0     6472.45     6233.63     97.86 o 
   2   6   0     1754.77     1493.11     36.10 o 
   3   6   0     4095.68     3672.37     66.76 o 
   4   6   0    14023.83    14339.88    213.44 o 
   6   6   0     1492.49     1435.35     54.07 o 
   7   6   0      783.84      769.18     45.09 o 
   8   6   0     1144.39     1273.27     78.83 o 
   9   6   0       54.25      123.76     38.83 o 
  10   6   0      612.16      663.40     70.26 o 
  11   6   0        5.18       20.32     30.28 o 
  12   6   0      227.38      346.40    140.13 o 
   1   7   0     3873.27     4027.63     73.21 o 
   2   7   0     5027.00     5285.02     89.26 o 
   3   7   0     5720.96     6066.38    100.07 o 
   4   7   0      662.12      792.78     27.54 o 
   5   7   0     2870.42     3125.56     78.77 o 
   6   7   0       60.32       56.78     21.32 o 
   7   7   0     2238.31     1905.44     91.70 o 
   8   7   0        4.24      -23.28     23.28 o 
   9   7   0      775.81      895.51     73.93 o 
  10   7   0       11.53       33.44     35.71 o 
  11   7   0      324.97      426.56     70.21 o 
  12   7   0        0.71       25.55     47.28 o 
   0   8   0      652.19      618.96     37.34 o 
   1   8   0     4189.81     4385.40     80.40 o 
   2   8   0     3952.77     3792.84     72.53 o 
   3   8   0     2314.66     2651.06     57.00 o 
   4   8   0     8794.08     9121.16    142.92 o 
   5   8   0      289.95      321.05     56.87 o 
   6   8   0     3698.63     3606.14    126.69 o 
   7   8   0      133.81      137.52     36.33 o 
   8   8   0      334.02      377.99     53.20 o 
   9   8   0       98.70        2.69     32.17 o 
  10   8   0      315.96      236.99     93.92 o 
  11   8   0      109.26       92.25     47.56 o 
  12   8   0      431.07      602.03     92.94 o 
   1   9   0     4315.17     3990.40     78.04 o 
   2   9   0     1656.86     1569.49     43.75 o 
   3   9   0     3315.18     3196.47     67.16 o 
   4   9   0     1895.83     1803.50     63.76 o 
   5   9   0      446.34      416.44     36.37 o 
   6   9   0      247.14      331.53     51.05 o 
   7   9   0      594.48      643.79     63.07 o 
   8   9   0      132.64      205.31     45.65 o 
   9   9   0      690.52      789.91     95.23 o 
  10   9   0        1.35       26.47     36.40 o 
  11   9   0       93.84      209.85     56.77 o 
  12   9   0      246.85      401.18     75.40 o 
   0  10   0     7849.21     7698.58    183.47 o 
   1  10   0       88.14       96.97     15.59 o 
   2  10   0    11377.83    10307.29    161.91 o 
   3  10   0     3130.46     3349.76     71.81 o 
   4  10   0       76.13      139.15     24.72 o 
   5  10   0      202.13      173.93     30.57 o 
   6  10   0     1296.06     1216.40     78.08 o 
   7  10   0      441.72      520.46     60.11 o 
   8  10   0     1055.69     1162.90     85.27 o 
   9  10   0       66.12       18.72     37.23 o 
  10  10   0     1540.41     1700.26    111.57 o 
  11  10   0        8.52       31.05     46.10 o 
  12  10   0      389.63      250.22     66.92 o 
   1  11   0     1067.26     1073.82     40.03 o 
   2  11   0      115.10      115.16     17.72 o 
   3  11   0     3090.39     2886.27     85.62 o 
   4  11   0       57.25       83.82     24.79 o 
   5  11   0     2888.31     2847.65     91.08 o 
   6  11   0       81.87       61.28     32.34 o 
   7  11   0      209.65      198.42     44.24 o 
   8  11   0      494.97      570.96     67.86 o 
   9  11   0      352.85      469.18     68.14 o 
  10  11   0        5.08       27.86     39.91 o 
  11  11   0      592.57      488.76    133.48 o 
   0  12   0     5329.20     4868.60    138.79 o 
   1  12   0      528.85      547.51     31.52 o 
   2  12   0      732.35      697.98     34.97 o 
   3  12   0      596.95      552.83     41.94 o 
   4  12   0      926.81      879.04     75.71 o 
   5  12   0       58.51       28.66     24.71 o 
   6  12   0      687.20      757.43     68.76 o 
   7  12   0      131.82      160.40     44.31 o 
   8  12   0     1025.94     1084.97     86.55 o 
   9  12   0       12.22      -10.19     36.21 o 
  10  12   0      621.20      622.63     81.75 o 
  11  12   0        5.03        7.64     46.32 o 
   1  13   0     4531.88     4289.16     93.28 o 
   2  13   0      379.25      351.63     28.42 o 
   3  13   0      238.08      268.75     34.85 o 
   4  13   0       24.56       33.80     23.38 o 
   5  13   0      489.21      412.97     44.86 o 
   6  13   0        0.18        5.63     24.38 o 
   7  13   0      419.66      364.95     57.75 o 
   8  13   0       34.64       64.91     41.67 o 
   9  13   0     1006.60     1076.99     94.05 o 
  10  13   0        0.50       -7.31     39.44 o 
  11  13   0      287.06      310.43     71.07 o 
   0  14   0     4047.43     3760.69    126.20 o 
   1  14   0      570.68      549.39     35.18 o 
   2  14   0     2063.37     2157.64     92.85 o 
   3  14   0      711.38      760.26     51.84 o 
   4  14   0     1644.72     1665.57     73.65 o 
   5  14   0       18.09       10.65     24.47 o 
   6  14   0      160.91      170.53     35.88 o 
   7  14   0      768.62      749.89     78.03 o 
   8  14   0      342.43      395.95     66.05 o 
   9  14   0        1.70      -30.81     37.32 o 
  10  14   0      156.22      130.33     54.89 o 
   1  15   0      821.08      844.07     56.75 o 
   2  15   0       32.23       41.87     31.13 o 
   3  15   0      853.66      859.29     57.67 o 
   4  15   0       35.97        1.42     24.38 o 
   5  15   0     1034.32     1131.91     90.09 o 
   6  15   0       64.17       58.09     31.62 o 
   7  15   0      352.32      343.12     61.66 o 
   8  15   0       24.81      -23.82     41.16 o 
   9  15   0       58.27       70.00     47.05 o 
  10  15   0       84.22       87.93     77.63 o 
   0  16   0      822.71      941.21     68.28 o 
   1  16   0       82.80       36.30     28.38 o 
   2  16   0     1948.90     1846.90     79.77 o 
   3  16   0      173.91      192.04     36.37 o 
   4  16   0       10.93        2.29     25.49 o 
   5  16   0       73.88       77.28     31.49 o 
   6  16   0      131.65      114.45     36.63 o 
   7  16   0        0.02       29.73     41.22 o 
   8  16   0      536.27      610.92     82.40 o 
   9  16   0        0.05       20.21     46.58 o 
   1  17   0      343.43      348.14     43.52 o 
   2  17   0       13.06       36.80     28.25 o 
   3  17   0      511.61      478.06     73.64 o 
   4  17   0        2.25        4.95     26.40 o 
   5  17   0      174.02      146.84     39.47 o 
   6  17   0        1.80        2.71     29.24 o 
   7  17   0      517.04      449.35     73.96 o 
   8  17   0       25.59      -27.78     43.16 o 
   0  18   0       82.90       96.21     64.72 o 
   1  18   0       10.20      -25.47     25.47 o 
   2  18   0      599.54      657.40     57.66 o 
   3  18   0       53.78       76.40     34.41 o 
   4  18   0      528.88      613.17     57.71 o 
   5  18   0        0.66      -17.49     51.40 o 
   6  18   0      363.92      250.58     48.46 o 
   7  18   0       11.45       24.91     46.02 o 
   8  18   0      109.61      155.90     58.56 o 
   1  19   0      178.67      165.30     51.22 o 
   2  19   0      577.63      656.95     58.69 o 
   3  19   0       96.67       42.79     33.10 o 
   4  19   0       63.40       35.86     33.32 o 
   5  19   0       70.74       47.75     35.13 o 
   6  19   0       66.11       35.90     35.21 o 
   7  19   0      159.20      112.75     53.53 o 
   0  20   0      676.44      774.62    116.72 o 
   1  20   0      188.68      134.52     50.29 o 
   2  20   0      410.79      489.39     75.74 o 
   3  20   0       99.64       58.07     37.91 o 
   4  20   0      194.09      207.42     45.66 o 
   5  20   0        0.20       62.79     36.80 o 
   6  20   0       49.17       39.60     38.41 o 
   1  21   0      161.59      188.70     58.18 o 
   2  21   0       16.47       12.47     43.06 o 
   3  21   0      283.90      371.30     53.84 o 
   4  21   0       78.50       55.47     38.62 o 
   5  21   0      272.47      266.78     51.98 o 
   0  22   0      225.75      321.43     99.92 o 
   1  22   0       27.80       58.91     51.39 o 
   2  22   0      116.70      133.39     56.72 o 
   3  22   0       47.46       33.33     47.56 o 
   1   0   1    11001.85     8681.19    233.72 o 
   2   0   1      847.49      569.74     28.54 o 
   3   0   1     6094.29     6045.74    128.15 o 
   4   0   1        4.84       -5.21      9.19 o 
   5   0   1        1.35        6.24     10.62 o 
   6   0   1      545.88      478.99     29.19 o 
   7   0   1      510.22      496.87     28.76 o 
   8   0   1       31.17        0.88     16.85 o 
   9   0   1      407.07      435.72     32.78 o 
  10   0   1      174.91      164.73     77.23 o 
  11   0   1      208.59      210.96     45.20 o 
  12   0   1        1.64       -7.69     32.65 o 
  13   0   1       29.26      -13.38     48.07 o 
 -13   1   1        1.25      -15.04     36.68 o 
 -12   1   1      185.72       67.30     45.01 o 
 -11   1   1       21.51       13.02     31.48 o 
 -10   1   1      472.29      475.25     44.01 o 
  -9   1   1      212.77      172.40     25.11 o 
  -8   1   1       70.69       35.83     17.72 o 
  -7   1   1      275.77      289.37     34.40 o 
  -6   1   1        3.51        9.28     11.08 o 
  -5   1   1     3053.72     3085.18     90.06 o 
  -4   1   1     1599.42     1655.16     56.26 o 
  -3   1   1      588.27      854.95     94.43 o 
  -2   1   1    14675.61    14768.57    398.00 o 
   2   1   1    14756.74    14302.25    189.03 o 
   3   1   1      571.58      820.47     24.20 o 
   4   1   1     1628.00     1535.64     37.67 o 
   5   1   1     3033.70     3131.92     63.12 o 
   7   1   1      289.26      282.46     22.88 o 
   8   1   1       70.06       88.92     27.32 o 
   9   1   1      208.32      236.88     30.95 o 
  10   1   1      460.23      489.61     94.79 o 
  11   1   1       21.67       56.29     34.55 o 
  12   1   1      183.97      160.20     45.07 o 
  13   1   1        0.96       47.41     44.53 o 
 -13   2   1       42.14       44.12     41.05 o 
 -12   2   1       23.18        0.77     32.15 o 
 -11   2   1      137.35      151.57     41.57 o 
 -10   2   1       55.29       56.77     22.04 o 
  -9   2   1      665.25      610.05     51.80 o 
  -8   2   1      178.93      161.09     21.48 o 
  -7   2   1     1174.46     1151.61     45.95 o 
  -6   2   1     2114.26     2185.90     79.02 o 
  -5   2   1      399.64      442.31     34.53 o 
  -4   2   1        9.42       18.04     18.22 o 
  -3   2   1     3901.43     3961.45     96.48 o 
  -2   2   1     3289.56     3576.16     84.09 o 
  -1   2   1     1453.27     1414.42     57.96 o 
   1   2   1     1506.47     1562.03     41.38 o 
   2   2   1     3291.69     3608.96     56.36 o 
   3   2   1     3920.77     3938.93     64.75 o 
   4   2   1        5.68       19.78      9.17 o 
   5   2   1      391.76      421.99     33.15 o 
   6   2   1     2072.34     2120.54     62.54 o 
   7   2   1     1159.18     1269.91     51.13 o 
   8   2   1      190.37      145.82     29.17 o 
   9   2   1      648.74      625.78     54.44 o 
  10   2   1       50.96       48.03     24.50 o 
  11   2   1      127.94      126.67     40.27 o 
  12   2   1       23.26       25.97     29.52 o 
  13   2   1       46.91       92.28     63.63 o 
 -13   3   1       51.44       -7.71     67.81 o 
 -12   3   1       29.55        5.05     34.09 o 
 -11   3   1       76.64       85.08     30.05 o 
 -10   3   1       25.72       61.19     28.26 o 
  -9   3   1       72.17       84.74     27.09 o 
  -8   3   1      473.80      475.72     47.91 o 
  -7   3   1       48.39       63.67     31.07 o 
  -6   3   1      319.64      356.10     25.88 o 
  -5   3   1      902.91      869.78     33.66 o 
  -4   3   1       31.89        9.58      9.14 o 
  -3   3   1     2508.91     2384.79     50.97 o 
  -2   3   1     6396.56     6870.00    200.05 o 
  -1   3   1    15073.71    13935.34    212.64 o 
   1   3   1    15078.73    14262.74    187.53 o 
   2   3   1     6394.46     6762.75     99.61 o 
   3   3   1     2469.54     2406.94     47.33 o 
   4   3   1       33.98       23.44     11.84 o 
   5   3   1      882.70      839.74     35.03 o 
   6   3   1      288.64      317.22     39.74 o 
   7   3   1       43.98       27.53     17.17 o 
   8   3   1      476.56      398.85     35.28 o 
   9   3   1       66.34       68.72     41.74 o 
  10   3   1       31.56        5.98     23.70 o 
  11   3   1       78.20       93.12     35.58 o 
  12   3   1       24.05       70.03     61.01 o 
  13   3   1       50.71       60.72     60.94 o 
 -13   4   1       15.45        2.03     39.41 o 
 -12   4   1        0.55       33.06     36.53 o 
 -11   4   1       14.41       -7.27     29.16 o 
 -10   4   1      307.11      359.64     43.98 o 
  -9   4   1      180.61      204.95     34.18 o 
  -8   4   1      286.56      276.60     42.87 o 
  -7   4   1      515.22      515.34     47.51 o 
  -6   4   1      196.59      208.63     21.19 o 
  -5   4   1      388.92      399.54     24.05 o 
  -4   4   1      906.11      949.37     30.87 o 
  -3   4   1     2606.97     2376.05     73.97 o 
  -2   4   1    14038.94    13959.55    374.37 o 
  -1   4   1     8313.68     7831.48    536.20 o 
   0   4   1    21053.11    22982.48    294.71 o 
   1   4   1     8355.02     8527.13    120.69 o 
   2   4   1    14156.01    14228.04    193.05 o 
   3   4   1     2631.92     2440.20     48.34 o 
   4   4   1      890.42      931.41     32.42 o 
   5   4   1      417.24      443.18     23.88 o 
   6   4   1      206.66      253.99     24.55 o 
   7   4   1      491.77      545.98     60.01 o 
   8   4   1      271.61      301.76     45.16 o 
   9   4   1      189.22      235.40     55.00 o 
  10   4   1      283.62      254.68     49.26 o 
  11   4   1        9.32       29.72     31.69 o 
  12   4   1        0.13      -34.25     44.65 o 
  13   4   1       11.10      -25.52     57.38 o 
 -13   5   1       30.77       15.13     56.87 o 
 -12   5   1      211.63      257.89     58.12 o 
 -11   5   1       25.06       24.47     31.31 o 
 -10   5   1      102.93       73.72     31.33 o 
  -9   5   1      234.88      161.10     40.12 o 
  -8   5   1       63.89       68.30     32.32 o 
  -7   5   1      601.48      626.75     53.14 o 
  -6   5   1       73.38       66.90     16.22 o 
  -5   5   1      681.98      658.14     28.62 o 
  -2   5   1      445.97      497.17     42.70 o 
  -1   5   1     3246.59     3597.61     64.45 o 
   0   5   1      718.52      619.28     22.94 o 
   1   5   1     3293.77     3679.32     63.86 o 
   2   5   1      409.07      488.21     20.70 o 
   5   5   1      703.24      703.23     28.73 o 
   6   5   1       75.88       95.96     15.99 o 
   7   5   1      600.26      540.40     40.62 o 
   8   5   1       69.71       79.13     25.71 o 
   9   5   1      221.42      199.32     35.07 o 
  10   5   1      117.19       83.48     56.14 o 
  11   5   1       29.07      -16.14     45.89 o 
  12   5   1      209.70      240.92     80.14 o 
  13   5   1       33.23        0.07     63.70 o 
 -12   6   1       39.29       31.98     36.79 o 
 -11   6   1       23.24       20.49     30.02 o 
 -10   6   1      144.72      190.29     38.11 o 
  -9   6   1       53.22       42.86     31.44 o 
  -8   6   1      783.85      909.59    152.93 o 
  -7   6   1      891.80      945.95     65.47 o 
  -6   6   1      187.45      220.56     49.96 o 
  -5   6   1        8.11       19.96     19.76 o 
  -4   6   1     2796.71     2998.02     97.12 o 
  -3   6   1     3311.82     3466.11     91.77 o 
  -2   6   1     1573.11     1633.25     52.60 o 
  -1   6   1      366.65      335.51     17.87 o 
   0   6   1        8.72        8.88     11.59 o 
   1   6   1      382.44      368.86     19.28 o 
   2   6   1     1580.53     1652.17     40.08 o 
   3   6   1     3348.05     3618.32     68.52 o 
   4   6   1     2809.84     2993.56     59.87 o 
   5   6   1        5.07       -0.83     14.33 o 
   6   6   1      191.04      189.45     23.89 o 
   7   6   1      889.04      898.99     48.30 o 
   8   6   1      762.43      894.70     52.87 o 
   9   6   1       52.26       62.89     69.23 o 
  10   6   1      152.66      119.76     84.97 o 
  11   6   1       27.10      -19.20     48.29 o 
  12   6   1       43.45       34.71     45.70 o 
 -12   7   1       48.76       87.89     43.17 o 
 -11   7   1      163.09      120.27     40.51 o 
 -10   7   1      175.41      131.72     54.25 o 
  -9   7   1      153.66       24.14     54.29 o 
  -8   7   1      316.95      371.11     82.76 o 
  -7   7   1       83.60       98.86     32.39 o 
  -6   7   1      810.30      888.01    105.34 o 
  -5   7   1       34.86       86.00     16.39 o 
  -4   7   1      586.20      614.53     35.27 o 
  -3   7   1      289.59      235.24     31.88 o 
  -2   7   1     1079.61     1033.49     30.52 o 
  -1   7   1     2519.53     2406.25     51.38 o 
   1   7   1     2395.58     2318.65     56.92 o 
   2   7   1     1109.60     1116.59     33.79 o 
   3   7   1      305.06      269.27     18.79 o 
   4   7   1      601.70      629.63     23.47 o 
   5   7   1       32.98       40.82     12.95 o 
   6   7   1      785.31      770.44     41.73 o 
   7   7   1       74.27       68.76     29.53 o 
   8   7   1      333.31      432.44     62.94 o 
   9   7   1      155.66      137.28     43.04 o 
  10   7   1      172.42      130.47     43.59 o 
  11   7   1      174.13      332.48     80.36 o 
  12   7   1       51.09       50.83     60.14 o 
 -12   8   1       61.06       74.14     41.86 o 
 -11   8   1       75.20       96.45     39.01 o 
 -10   8   1       22.63       27.19     62.14 o 
  -9   8   1       44.31       39.98     63.19 o 
  -8   8   1        9.52       22.82     30.24 o 
  -7   8   1      195.39      196.31     76.65 o 
  -6   8   1      170.15      122.86     34.29 o 
  -5   8   1      182.54      229.36     36.21 o 
  -4   8   1      146.17       95.28     20.20 o 
  -3   8   1     1217.62     1228.03     34.35 o 
  -2   8   1     1423.30     1361.68     37.80 o 
  -1   8   1       40.77       26.82     10.81 o 
   0   8   1      222.69      194.90     17.23 o 
   1   8   1       50.48       63.08     12.90 o 
   2   8   1     1403.63     1436.94     40.60 o 
   3   8   1     1283.11     1260.84     45.63 o 
   4   8   1      159.95      146.00     16.53 o 
   5   8   1      181.39      212.34     35.16 o 
   6   8   1      182.02      108.63     33.84 o 
   7   8   1      204.79      246.59     43.11 o 
   8   8   1       13.59       46.06     31.32 o 
   9   8   1       49.48       55.78     36.48 o 
  10   8   1       28.49       13.13     38.16 o 
  11   8   1       76.60       60.89     54.18 o 
  12   8   1       67.78       12.14     61.30 o 
 -12   9   1       88.45      111.73     49.18 o 
 -11   9   1       54.31      101.89     42.08 o 
 -10   9   1       40.36      -12.90     37.94 o 
  -9   9   1       58.72       -6.38     37.96 o 
  -8   9   1      200.03      166.18     41.90 o 
  -7   9   1      312.64      352.05     80.83 o 
  -6   9   1      223.26      245.23     41.81 o 
  -5   9   1      454.20      447.70     37.00 o 
  -4   9   1     2305.14     2201.67     70.14 o 
  -3   9   1      897.38      858.35     29.98 o 
  -2   9   1      115.49      124.01     15.30 o 
  -1   9   1     1318.43     1363.33     40.83 o 
   0   9   1        2.83        3.11      9.53 o 
   1   9   1     1323.82     1401.47     41.53 o 
   2   9   1      105.24      108.67     15.76 o 
   3   9   1      889.85      819.46     32.66 o 
   4   9   1     2290.72     2232.30     55.73 o 
   5   9   1      411.93      485.53     64.90 o 
   6   9   1      207.54      207.89     38.97 o 
   7   9   1      296.51      265.53     47.57 o 
   8   9   1      182.16      152.81     67.63 o 
   9   9   1       64.01       28.49     35.98 o 
  10   9   1       39.00       -4.75     57.38 o 
  11   9   1       59.49       62.09     78.39 o 
  12   9   1       95.97       52.58     58.76 o 
 -12  10   1       14.93       48.11     49.70 o 
 -11  10   1       55.98      124.97     51.24 o 
 -10  10   1      128.50       86.60     44.92 o 
  -9  10   1       10.90      -29.43     31.20 o 
  -8  10   1       40.02       60.08     35.19 o 
  -7  10   1      414.30      527.71     82.14 o 
  -6  10   1       12.41      -18.83     23.47 o 
  -5  10   1       71.00       87.39     23.30 o 
  -4  10   1      508.03      485.63     37.46 o 
  -3  10   1      323.36      341.45     23.59 o 
  -2  10   1      405.71      445.28     25.44 o 
  -1  10   1     1252.79     1237.40     40.52 o 
   0  10   1      705.38      676.49     30.91 o 
   1  10   1     1276.63     1209.33     43.89 o 
   2  10   1      445.30      466.62     28.23 o 
   3  10   1      308.20      298.56     22.53 o 
   4  10   1      496.15      519.12     59.71 o 
   5  10   1       75.25       56.91     22.85 o 
   6  10   1       11.15      -18.99     26.12 o 
   7  10   1      392.08      309.98     51.10 o 
   8  10   1       48.37       25.55     66.98 o 
   9  10   1        6.47       48.08     35.96 o 
  10  10   1      121.17       84.26     44.39 o 
  11  10   1       60.97       30.55     45.50 o 
  12  10   1       16.05      -50.03     50.03 o 
 -11  11   1       21.13       40.04     47.71 o 
 -10  11   1      130.34       51.46     43.57 o 
  -9  11   1       80.86       99.00     46.65 o 
  -8  11   1       33.98       50.50     37.96 o 
  -7  11   1      222.65      246.11     48.51 o 
  -6  11   1      606.98      535.79     62.65 o 
  -5  11   1      262.91      263.88     34.21 o 
  -4  11   1      674.11      728.41     54.70 o 
  -3  11   1      371.06      386.30     34.46 o 
  -2  11   1     1389.28     1409.34     44.93 o 
  -1  11   1      430.26      435.65     27.27 o 
   0  11   1      681.14      684.59     32.91 o 
   1  11   1      475.70      496.55     28.93 o 
   2  11   1     1370.66     1430.75     46.20 o 
   3  11   1      368.62      403.15     26.88 o 
   4  11   1      652.18      718.16     47.08 o 
   5  11   1      267.60      272.94     44.89 o 
   6  11   1      627.42      448.55     55.76 o 
   7  11   1      228.24      252.96     50.14 o 
   8  11   1       33.14       13.28     35.59 o 
   9  11   1       73.71       75.14     41.16 o 
  10  11   1      134.44      152.78     50.18 o 
  11  11   1       23.08       52.61     49.84 o 
 -11  12   1       35.51       81.65     50.16 o 
 -10  12   1       82.00       69.23     45.33 o 
  -9  12   1       63.14      117.00     47.49 o 
  -8  12   1       59.22       42.79     42.58 o 
  -7  12   1      389.14      335.22     54.81 o 
  -6  12   1      586.61      652.42     65.73 o 
  -5  12   1       62.15       64.61     26.77 o 
  -4  12   1     1647.30     1553.26     65.84 o 
  -3  12   1      799.09      713.49     46.21 o 
  -2  12   1       19.09       13.73     13.67 o 
  -1  12   1       28.13       10.73     13.40 o 
   0  12   1      132.82      125.60     19.89 o 
   1  12   1       23.24       21.96     14.00 o 
   2  12   1       19.22        5.81     13.45 o 
   3  12   1      766.79      856.19     55.94 o 
   4  12   1     1625.60     1517.05     66.00 o 
   5  12   1       53.80       41.86     24.63 o 
   6  12   1      541.67      544.42     61.31 o 
   7  12   1      374.42      366.95     57.93 o 
   8  12   1       53.43       27.42     36.62 o 
   9  12   1       67.50      105.49     45.70 o 
  10  12   1       84.46       58.78     46.05 o 
  11  12   1       41.38       81.65     55.72 o 
 -11  13   1       56.40      -19.64     44.37 o 
 -10  13   1       81.96       68.27     72.68 o 
  -9  13   1      134.84      104.66     47.86 o 
  -8  13   1      334.04      471.27     66.87 o 
  -7  13   1       42.01       36.46     37.76 o 
  -6  13   1      224.01      176.08     35.16 o 
  -5  13   1      391.04      428.18     44.29 o 
  -4  13   1       31.51       32.79     29.36 o 
  -3  13   1      147.73       96.51     26.31 o 
  -2  13   1      435.09      460.66     76.04 o 
  -1  13   1       29.05       29.86     16.15 o 
   0  13   1       14.18       16.07     15.89 o 
   1  13   1       34.08       62.52     17.94 o 
   2  13   1      439.20      397.30     29.82 o 
   3  13   1      171.97      173.95     30.74 o 
   4  13   1       28.73       53.61     24.46 o 
   5  13   1      379.78      403.25     44.57 o 
   6  13   1      202.36      179.82     39.87 o 
   7  13   1       32.97        6.15     33.61 o 
   8  13   1      339.90      244.00     54.38 o 
   9  13   1      137.56      186.50     53.68 o 
  10  13   1       86.41       49.15     69.74 o 
  11  13   1       58.66       66.71     54.71 o 
 -10  14   1       78.20       88.57     63.16 o 
  -9  14   1      108.68       92.28     49.14 o 
  -8  14   1       24.09      -34.61     34.61 o 
  -7  14   1       65.50       82.88     53.70 o 
  -6  14   1        7.82       15.31     30.71 o 
  -5  14   1      100.53      141.66     32.58 o 
  -4  14   1      113.68      172.48     33.62 o 
  -3  14   1      122.51      100.47     28.49 o 
  -2  14   1      116.84       77.70     26.24 o 
  -1  14   1      551.16      525.00     35.32 o 
   0  14   1      647.27      679.90     39.10 o 
   1  14   1      531.19      523.37     35.37 o 
   2  14   1      141.02      139.00     36.55 o 
   3  14   1      132.65      157.01     32.67 o 
   4  14   1      119.21      109.37     32.10 o 
   5  14   1      109.60       59.11     29.17 o 
   6  14   1        6.35       -7.96     27.09 o 
   7  14   1       66.03       38.38     38.03 o 
   8  14   1       24.25       66.11     44.66 o 
   9  14   1      116.67      113.98     48.13 o 
  10  14   1       82.45       41.56     50.89 o 
 -10  15   1       48.94      -24.42     45.57 o 
  -9  15   1        5.85       -7.15     43.11 o 
  -8  15   1       10.28      -32.21     32.21 o 
  -7  15   1        1.49        6.25     36.15 o 
  -6  15   1        4.60        8.58     27.83 o 
  -5  15   1      209.74      206.57     37.91 o 
  -4  15   1      155.77      106.66     29.96 o 
  -3  15   1      159.01      189.78     34.71 o 
  -2  15   1      382.64      405.74     43.01 o 
  -1  15   1       57.25       33.67     31.66 o 
   0  15   1      720.32      703.35     41.16 o 
   1  15   1       63.76       75.01     22.13 o 
   2  15   1      373.72      421.76     43.17 o 
   3  15   1      176.87      172.78     51.73 o 
   4  15   1      140.07      114.57     32.03 o 
   5  15   1      210.51      176.50     36.72 o 
   6  15   1        4.03       30.79     28.52 o 
   7  15   1        0.39       -3.15     46.65 o 
   8  15   1       12.02       13.73     39.23 o 
   9  15   1        8.34      -13.83     40.92 o 
  10  15   1       47.47       31.14     48.95 o 
  -9  16   1        2.17      -13.88     45.74 o 
  -8  16   1        3.05       30.77     46.14 o 
  -7  16   1       72.56       58.09     47.30 o 
  -6  16   1       89.41      119.40     35.40 o 
  -5  16   1      122.14      131.55     35.82 o 
  -4  16   1      213.66      187.46     37.94 o 
  -3  16   1      474.81      470.99     47.95 o 
  -2  16   1       45.74       45.97     27.19 o 
  -1  16   1      574.90      579.13     63.94 o 
   0  16   1        3.04       -1.51     19.78 o 
   1  16   1      574.72      563.58     51.35 o 
   2  16   1       53.08       90.44     30.16 o 
   3  16   1      496.30      506.61     79.49 o 
   4  16   1      197.92      211.49     60.92 o 
   5  16   1      114.94      151.04     36.26 o 
   6  16   1       92.91       84.80     41.14 o 
   7  16   1       65.36       68.50     76.72 o 
   8  16   1        4.52      -26.12     40.79 o 
   9  16   1        2.59      -21.91     40.10 o 
  -8  17   1        7.61       38.97     48.76 o 
  -7  17   1        8.52      -37.28     38.30 o 
  -6  17   1        9.39        9.07     31.59 o 
  -5  17   1       79.17       98.03     33.34 o 
  -4  17   1       38.58       15.42     28.32 o 
  -3  17   1       47.54        4.68     27.29 o 
  -2  17   1       16.14       31.62     27.95 o 
  -1  17   1      432.20      418.59     45.89 o 
   0  17   1      131.91      132.24     32.46 o 
   1  17   1      421.70      410.93     45.34 o 
   2  17   1       19.19       15.05     30.49 o 
   3  17   1       50.03       72.76     30.87 o 
   4  17   1       43.16       28.96     28.54 o 
   5  17   1       84.43       46.12     35.78 o 
   6  17   1        8.95       21.21     31.05 o 
   7  17   1        9.17      -33.52     38.90 o 
   8  17   1       10.48       42.96     47.18 o 
  -8  18   1       42.59      183.06     59.74 o 
  -7  18   1       99.25      140.92     56.16 o 
  -6  18   1        1.76       -0.98     30.91 o 
  -5  18   1        0.71       27.13     31.22 o 
  -4  18   1       21.03       -0.67     28.84 o 
  -3  18   1      124.96      137.02     36.65 o 
  -2  18   1      159.29      191.18     39.73 o 
  -1  18   1       98.63      145.22     35.06 o 
   0  18   1      128.09      195.86     57.67 o 
   1  18   1       89.00       77.74     40.52 o 
   2  18   1      146.66      165.97     37.99 o 
   3  18   1      127.51      140.43     37.28 o 
   4  18   1       15.19      -11.86     43.43 o 
   5  18   1        0.93      -28.73     28.73 o 
   6  18   1        3.71       45.69     34.72 o 
   7  18   1      105.51      150.59     55.69 o 
   8  18   1       42.74       80.59     55.63 o 
  -7  19   1       28.86       -7.93     53.89 o 
  -6  19   1       20.16       15.99     51.41 o 
  -5  19   1       93.89       87.85     37.74 o 
  -4  19   1        1.11      -11.99     28.94 o 
  -3  19   1       37.89       56.80     34.94 o 
  -2  19   1        1.05       10.64     30.59 o 
  -1  19   1        0.80      -52.00     52.00 o 
   0  19   1        5.23      -10.13     39.40 o 
   1  19   1        2.09      -16.76     35.23 o 
   2  19   1        2.12       10.68     29.92 o 
   3  19   1       43.99       40.08     33.26 o 
   4  19   1        2.01       23.28     33.91 o 
   5  19   1       89.80       49.48     35.25 o 
   6  19   1       20.52      -32.71     32.71 o 
   7  19   1       32.18       16.55     44.14 o 
  -6  20   1       38.68      -39.82     39.82 o 
  -5  20   1       13.39       30.00     33.84 o 
  -4  20   1       17.75       22.89     35.01 o 
  -3  20   1      145.99       74.37     37.68 o 
  -2  20   1      133.74      188.97     53.47 o 
  -1  20   1        2.89       -5.23     38.95 o 
   0  20   1       38.92       60.49     51.12 o 
   1  20   1        1.76       -8.91     36.46 o 
   2  20   1      130.73      229.88     54.80 o 
   3  20   1      156.27      122.30     39.92 o 
   4  20   1       18.79       13.18     34.85 o 
   5  20   1       13.23       13.19     34.32 o 
   6  20   1       42.02      -14.54     37.36 o 
  -5  21   1       10.77      -17.62     47.86 o 
  -4  21   1        9.45       19.81     37.38 o 
  -3  21   1       13.78       31.92     35.43 o 
  -2  21   1        1.17      -35.78     37.96 o 
  -1  21   1       93.73      243.98     95.70 o 
   0  21   1       14.75       57.55     46.47 o 
   1  21   1       93.30      146.45     54.44 o 
   2  21   1        1.81        4.47     38.13 o 
   3  21   1       10.94       -4.63     42.07 o 
   4  21   1        9.74        5.44     35.05 o 
   5  21   1       11.71       23.76     36.49 o 
  -3  22   1       52.06       40.35     89.34 o 
  -2  22   1       34.74      -12.71     42.45 o 
  -1  22   1       32.83       58.13     50.03 o 
   0  22   1        4.25       39.55     50.07 o 
   1  22   1       34.55       23.71     47.46 o 
   2  22   1       29.02        5.12    130.35 o 
   3  22   1       57.74       67.11     52.73 o 
   0   0   2    86185.38    72713.84   1838.16 o 
   1   0   2    17122.70     1748.00   8455.10 o 
   3   0   2       48.50        9.14     12.09 o 
   4   0   2      296.46      311.76     19.86 o 
   5   0   2      267.84      310.10     29.34 o 
   6   0   2      213.22      285.73     39.88 o 
   7   0   2       88.74       68.10     17.81 o 
   8   0   2     2636.02     2669.23     74.14 o 
   9   0   2     2917.56     2843.37     75.87 o 
  10   0   2     2014.37     2118.61     79.75 o 
  11   0   2      342.41      272.48     49.30 o 
  12   0   2       91.72       58.43     41.69 o 
  13   0   2       82.24       59.24     42.77 o 
 -13   1   2      128.44      134.50     50.33 o 
 -12   1   2       79.17      102.70     41.53 o 
 -11   1   2      103.55      137.39     40.80 o 
 -10   1   2     1626.78     1719.33     88.84 o 
  -9   1   2      658.78      651.21     39.51 o 
  -8   1   2     4090.76     3953.53    111.36 o 
  -7   1   2      997.40      972.72     53.29 o 
  -6   1   2     2044.74     2131.56     74.61 o 
  -5   1   2      443.22      372.40    195.32 o 
  -4   1   2      351.38      408.95     57.86 o 
  -3   1   2     9190.96     9729.89    160.49 o 
  -2   1   2    39290.48    38397.07    691.36 o 
  -1   1   2     4760.89     4089.82    127.41 o 
   0   1   2    21017.52    24644.20    797.13 o 
   1   1   2     4550.73     4091.21     85.79 o 
   2   1   2    37695.29    36907.34    553.71 o 
   3   1   2     9228.52     9988.72    164.95 o 
   4   1   2      337.92      365.93     32.32 o 
   5   1   2      304.94      431.39     31.30 o 
   6   1   2     1790.69     1684.56     54.00 o 
   7   1   2     1026.15      986.83     38.51 o 
   8   1   2     4209.34     4052.53     87.28 o 
   9   1   2      607.77      611.89     43.16 o 
  10   1   2     1538.96     1464.52    112.39 o 
  11   1   2      116.22       98.84     31.50 o 
  12   1   2       83.33       83.33     43.70 o 
  13   1   2      133.20      149.59     52.97 o 
 -13   2   2       97.27       55.56     59.05 o 
 -12   2   2      305.59      365.41     58.33 o 
 -11   2   2      656.17      684.88     54.48 o 
 -10   2   2      220.55      130.83     46.26 o 
  -9   2   2     2714.26     2640.70     87.02 o 
  -8   2   2      166.79      193.62     27.45 o 
  -7   2   2     2201.44     2155.46     69.03 o 
  -6   2   2      241.96      234.63     65.05 o 
  -5   2   2      543.16      546.79     30.67 o 
  -4   2   2     3963.14     3722.19     83.11 o 
  -3   2   2     7682.73     8415.46    148.57 o 
  -1   2   2    43909.70    45165.91   1155.10 o 
   1   2   2    43100.40    43647.82    788.07 o 
   3   2   2     8502.87     9140.24    116.54 o 
   4   2   2     4060.76     3874.19     62.45 o 
   5   2   2      449.88      456.69     25.69 o 
   7   2   2     2319.23     2193.23     65.36 o 
   8   2   2      111.98      128.41     23.63 o 
   9   2   2     2659.07     2691.72    104.76 o 
  10   2   2      183.37      180.50     32.68 o 
  11   2   2      611.97      699.27     55.75 o 
  12   2   2      289.39      259.83     97.81 o 
  13   2   2      128.06      213.29     76.14 o 
 -13   3   2       73.95       80.21     58.47 o 
 -12   3   2      443.52      500.81     66.66 o 
 -11   3   2       33.87       40.55     34.30 o 
 -10   3   2      758.22      835.85     58.36 o 
  -9   3   2     1431.18     1453.45     65.33 o 
  -8   3   2     2343.98     2473.83     81.91 o 
  -7   3   2       70.59       54.12     15.14 o 
  -6   3   2     1921.14     2019.82     57.39 o 
  -5   3   2     2363.60     2653.08     85.09 o 
  -4   3   2     3027.13     2799.10     86.21 o 
  -3   3   2      578.68      494.90     32.21 o 
  -2   3   2     3028.57     3140.53     80.90 o 
  -1   3   2    30138.34    31237.48    554.06 o 
   1   3   2    29729.98    31168.92    354.90 o 
   3   3   2      575.96      496.98     16.36 o 
   4   3   2     3413.27     3186.63     52.96 o 
   5   3   2     2268.25     2428.68     48.59 o 
   6   3   2     1657.27     1757.61     77.03 o 
   7   3   2       32.37        6.41     29.67 o 
   8   3   2     2381.52     2372.78     76.68 o 
   9   3   2     1342.31     1329.47     61.64 o 
  10   3   2      680.86      724.73     52.12 o 
  11   3   2       36.07      143.55     44.25 o 
  12   3   2      434.99      361.64     87.85 o 
  13   3   2       79.67       -9.02     56.72 o 
 -13   4   2       54.91      104.81     42.95 o 
 -12   4   2       69.57       63.28     36.24 o 
 -11   4   2     1248.74     1353.14    111.56 o 
 -10   4   2      300.29      232.93     50.56 o 
  -9   4   2      919.11      983.38     57.77 o 
  -8   4   2     1138.70     1110.43     57.78 o 
  -7   4   2     1942.64     2016.68     86.32 o 
  -6   4   2      922.02      968.11     38.16 o 
  -5   4   2     3735.17     3602.23     89.37 o 
  -4   4   2     3497.55     3541.33     71.64 o 
  -3   4   2     9024.63     8784.67    416.84 o 
  -2   4   2     2276.16     1852.71     72.01 o 
  -1   4   2    18647.61    18999.68    355.38 o 
   0   4   2     3151.79     2915.85     61.22 o 
   1   4   2    18183.69    19067.79    223.58 o 
   2   4   2     2290.23     1914.58     56.92 o 
   3   4   2     8974.92     8600.45    146.12 o 
   4   4   2     3493.15     3500.24     68.13 o 
   5   4   2     3714.74     3545.30     72.71 o 
   6   4   2     1086.33     1157.60     40.46 o 
   7   4   2     2011.92     2072.56     59.37 o 
   8   4   2     1076.37     1026.34     65.65 o 
   9   4   2     1032.22     1054.35     73.07 o 
  10   4   2      276.08      226.57     35.63 o 
  11   4   2     1127.88     1665.16    146.39 o 
  12   4   2       68.01       66.68     60.43 o 
  13   4   2       68.34       37.01     61.81 o 
 -13   5   2      115.58      209.55     54.05 o 
 -12   5   2      243.34      292.00     95.56 o 
 -11   5   2       76.34       38.66     31.99 o 
 -10   5   2      270.33      239.02     39.23 o 
  -9   5   2        2.18       12.72     23.35 o 
  -8   5   2      937.11     1075.27     58.43 o 
  -7   5   2      516.02      557.32     53.52 o 
  -6   5   2     2314.20     2263.57     88.50 o 
  -5   5   2     7209.91     7117.18    130.38 o 
  -4   5   2     5764.19     5210.21    135.61 o 
  -3   5   2     3654.77     3424.14    106.98 o 
  -2   5   2     4064.68     4144.94     97.01 o 
  -1   5   2     8094.20     8130.28    137.55 o 
   0   5   2     3885.92     4643.07     75.80 o 
   1   5   2     7889.54     8128.76    120.53 o 
   2   5   2     3579.76     3627.98     56.60 o 
   3   5   2     3580.78     3403.84     57.83 o 
   4   5   2     5695.63     5359.80     92.88 o 
   5   5   2     7310.05     7278.02    121.83 o 
   6   5   2     2564.31     2548.80     62.30 o 
   7   5   2      565.80      581.07     33.31 o 
   8   5   2      846.29      915.57     53.54 o 
   9   5   2       10.33      -15.33     27.33 o 
  10   5   2      331.24      379.31     78.54 o 
  11   5   2       62.32       62.18     52.65 o 
  12   5   2      218.84      222.09     79.05 o 
  13   5   2      123.40      224.13     84.94 o 
 -12   6   2       43.31       66.38     45.56 o 
 -11   6   2      149.54      171.36     59.62 o 
 -10   6   2      700.98      804.38     61.81 o 
  -9   6   2      511.20      614.37     52.21 o 
  -8   6   2      649.13      763.90     63.57 o 
  -7   6   2     2176.51     2064.52     91.32 o 
  -6   6   2      824.16      809.15    175.00 o 
  -5   6   2     3889.85     3755.00    118.19 o 
  -4   6   2     4623.91     4956.79    177.58 o 
  -3   6   2     4867.17     4524.25     95.25 o 
  -2   6   2      315.38      329.22     32.67 o 
  -1   6   2     6716.04     5455.87    736.35 o 
   0   6   2     3733.71     3595.86     65.46 o 
   1   6   2     6774.59     6299.04    100.66 o 
   2   6   2      258.66      351.66     20.13 o 
   3   6   2     4914.15     4865.42     75.83 o 
   4   6   2     4418.98     4691.00     85.29 o 
   5   6   2     4157.31     4219.10    117.65 o 
   6   6   2      918.95      938.40     37.20 o 
   7   6   2     1985.09     2056.69     72.55 o 
   8   6   2      700.11      720.03     49.45 o 
   9   6   2      556.23      612.62     66.17 o 
  10   6   2      679.04      588.53     97.66 o 
  11   6   2      142.82       99.19     61.59 o 
  12   6   2       45.49      -48.00     53.09 o 
 -12   7   2       55.52       82.40     41.01 o 
 -11   7   2      442.09      531.16     58.80 o 
 -10   7   2        8.40        3.70     27.84 o 
  -9   7   2      211.13      192.69     44.35 o 
  -8   7   2      306.22      298.48     48.39 o 
  -7   7   2      860.64      858.27     64.14 o 
  -6   7   2     1730.07     1751.23     81.52 o 
  -5   7   2      844.48      837.34     73.96 o 
  -4   7   2     4777.11     4785.39    105.48 o 
  -3   7   2      562.10      533.92     40.96 o 
  -2   7   2     8291.14     7911.17    165.92 o 
  -1   7   2     1984.88     1835.77     48.52 o 
   0   7   2     1203.12     1230.79     35.40 o 
   1   7   2     1933.35     1883.30     54.10 o 
   2   7   2     8626.49     8325.33    130.69 o 
   3   7   2      566.36      519.55     21.90 o 
   4   7   2     4652.07     4916.02     94.53 o 
   5   7   2      783.10      744.49     35.94 o 
   6   7   2     1726.43     1699.25     61.11 o 
   7   7   2      869.34      645.12    107.84 o 
   8   7   2      409.15      345.22     69.56 o 
   9   7   2      228.24      238.69     65.09 o 
  10   7   2       25.17      -42.11     42.11 o 
  11   7   2      415.18      358.66     88.36 o 
  12   7   2       69.15       54.54     61.52 o 
 -12   8   2      163.21      206.40     50.37 o 
 -11   8   2       52.29       90.65     39.27 o 
 -10   8   2      174.78      213.55     45.41 o 
  -9   8   2      444.85      527.69     62.98 o 
  -8   8   2      310.75      287.22     49.83 o 
  -7   8   2     1500.35     1455.28     80.82 o 
  -6   8   2     1572.27     1367.95     74.86 o 
  -5   8   2     1311.23     1322.25     68.93 o 
  -4   8   2     2326.18     1902.29    112.06 o 
  -3   8   2     6782.98     6823.94    173.14 o 
  -2   8   2      692.44      636.52     25.84 o 
  -1   8   2     4666.61     4625.56    113.56 o 
   0   8   2     2255.84     2440.28     54.80 o 
   1   8   2     4871.52     4847.30     88.03 o 
   2   8   2      671.28      609.53     30.26 o 
   3   8   2     6977.06     7028.70    116.40 o 
   4   8   2     2548.27     2249.59     65.84 o 
   5   8   2     1269.53     1205.07     39.04 o 
   6   8   2     1720.89     1713.78     98.57 o 
   7   8   2     1519.99     1584.44     87.37 o 
   8   8   2      381.18      404.28     55.63 o 
   9   8   2      397.25      429.57     62.38 o 
  10   8   2      185.57      100.65     56.43 o 
  11   8   2       67.56       85.01     59.85 o 
  12   8   2      150.91      138.53     73.23 o 
 -12   9   2      374.14      399.52     63.32 o 
 -11   9   2      254.93      327.82     53.99 o 
 -10   9   2      443.43      485.59     59.21 o 
  -9   9   2     1078.16     1105.05     86.04 o 
  -8   9   2      597.35      674.95     67.47 o 
  -7   9   2      214.00      242.77     48.65 o 
  -6   9   2     1865.55     1692.42     85.13 o 
  -5   9   2     1327.02     1105.08     66.13 o 
  -4   9   2     3321.08     3409.80    159.84 o 
  -3   9   2      735.87      788.72     28.13 o 
  -2   9   2     3836.07     3998.34     77.22 o 
  -1   9   2     1922.68     1997.69     57.93 o 
   0   9   2     1145.37     1190.84     38.40 o 
   1   9   2     1724.07     1787.74     48.19 o 
   2   9   2     4324.70     4520.86     87.47 o 
   3   9   2      590.59      597.80     29.90 o 
   4   9   2     3345.04     3325.76     74.16 o 
   5   9   2     1412.88     1412.37     76.36 o 
   6   9   2     1797.37     1665.80    109.08 o 
   7   9   2      256.78      137.35     37.13 o 
   8   9   2      529.13      452.85     60.33 o 
   9   9   2     1074.29     1102.81    120.28 o 
  10   9   2      367.55      515.14     73.54 o 
  11   9   2      218.71      175.04     74.18 o 
  12   9   2      415.53      553.70    111.41 o 
 -12  10   2       79.51       83.80     58.20 o 
 -11  10   2      387.59      525.89    135.23 o 
 -10  10   2      504.98      578.74    189.04 o 
  -9  10   2      320.56      205.11     49.48 o 
  -8  10   2      572.21      566.95     65.20 o 
  -7  10   2      721.21      764.04     68.01 o 
  -6  10   2       28.17       74.07     30.33 o 
  -5  10   2     1326.64     1201.56    102.61 o 
  -4  10   2        5.86       -6.64     15.03 o 
  -3  10   2     1131.19     1053.33     48.08 o 
  -2  10   2     2560.46     2687.29     61.87 o 
  -1  10   2     1853.00     1856.53     50.51 o 
   0  10   2     2135.65     2010.54     53.10 o 
   1  10   2     1757.55     1571.44     47.25 o 
   2  10   2     2428.03     2569.61     62.87 o 
   3  10   2     1340.10     1424.50     45.98 o 
   4  10   2        3.43        8.73     12.88 o 
   5  10   2     1417.65     1430.78    105.40 o 
   6  10   2       17.19        2.93     27.02 o 
   7  10   2      722.11      785.03     69.71 o 
   8  10   2      574.43      553.30     67.12 o 
   9  10   2      275.72      324.91     66.07 o 
  10  10   2      524.00      514.81     75.00 o 
  11  10   2      409.22      513.34    102.25 o 
  12  10   2       66.28      168.64     73.67 o 
 -11  11   2       46.03       81.84     42.80 o 
 -10  11   2      726.02      723.03     81.63 o 
  -9  11   2       44.40      -24.52     33.94 o 
  -8  11   2      428.46      439.45    156.35 o 
  -7  11   2      255.32      296.74     49.72 o 
  -6  11   2     1059.17     1060.58     81.70 o 
  -5  11   2     1173.74     1253.08     59.18 o 
  -4  11   2      657.34      685.89     43.97 o 
  -3  11   2     1993.82     1832.58     66.02 o 
  -2  11   2      682.08      633.54     31.08 o 
  -1  11   2     1171.96     1178.08     41.34 o 
   0  11   2     3161.79     2919.59     69.38 o 
   1  11   2     1191.76     1153.41     42.08 o 
   2  11   2      677.38      692.28     34.07 o 
   3  11   2     1970.88     1753.88     52.96 o 
   4  11   2      608.05      619.78     47.01 o 
   5  11   2     1241.79     1283.51     63.77 o 
   6  11   2     1151.17     1181.92     80.92 o 
   7  11   2      291.24      388.38     57.69 o 
   8  11   2      389.11      493.47    121.19 o 
   9  11   2       64.07       39.95     45.52 o 
  10  11   2      719.82      649.17     83.22 o 
  11  11   2       44.24       34.11     65.16 o 
 -11  12   2      581.68      666.92    146.76 o 
 -10  12   2        2.16       -3.06     42.66 o 
  -9  12   2      646.65      754.57     81.54 o 
  -8  12   2      225.69      286.05     55.01 o 
  -7  12   2      322.67      307.88    102.61 o 
  -6  12   2      331.04      278.65     49.27 o 
  -5  12   2      872.37      748.98     50.68 o 
  -4  12   2      479.08      425.67     39.19 o 
  -3  12   2      872.96      851.81     49.58 o 
  -2  12   2      876.64      811.16     40.59 o 
  -1  12   2     1891.47     1807.76     54.33 o 
   0  12   2     1078.66     1042.39     41.76 o 
   1  12   2     1878.64     1814.83     55.23 o 
   2  12   2      868.66      773.12     37.08 o 
   3  12   2      926.15      981.03     52.66 o 
   4  12   2      375.99      309.88     36.25 o 
   5  12   2      913.19      889.84     56.22 o 
   6  12   2      346.88      381.39     55.71 o 
   7  12   2      262.45      311.88     55.02 o 
   8  12   2      226.80      189.91     90.06 o 
   9  12   2      639.58      696.98     81.34 o 
  10  12   2        2.92       12.62     43.43 o 
  11  12   2      564.58      678.56    125.23 o 
 -10  13   2      307.28      206.26     59.63 o 
  -9  13   2      143.84      156.45     53.33 o 
  -8  13   2      173.99      213.70     93.23 o 
  -7  13   2      700.33      706.95     73.60 o 
  -6  13   2      123.78      167.60     33.13 o 
  -5  13   2      198.79      178.87     33.82 o 
  -4  13   2      484.04      506.90     44.07 o 
  -3  13   2       78.78       18.13     29.56 o 
  -2  13   2     2212.10     2201.39     76.74 o 
  -1  13   2     1694.75     1664.26     54.47 o 
   0  13   2      638.50      559.62     34.84 o 
   1  13   2     1692.84     1740.84     57.35 o 
   2  13   2     2110.40     2186.09     63.97 o 
   3  13   2       83.76       56.49     25.30 o 
   4  13   2      586.62      674.58     49.53 o 
   5  13   2      167.61      154.97     33.86 o 
   6  13   2      160.25      177.50     37.21 o 
   7  13   2      677.48      730.01    127.99 o 
   8  13   2      196.26      271.40    157.48 o 
   9  13   2      133.91      137.24     52.18 o 
  10  13   2      285.55      319.09     70.19 o 
 -10  14   2       83.13       33.13     49.76 o 
  -9  14   2      239.56      205.05     80.32 o 
  -8  14   2      151.42       92.28     43.45 o 
  -7  14   2      505.21      516.61     81.99 o 
  -6  14   2      313.79      321.12     43.83 o 
  -5  14   2       56.67       58.50     27.69 o 
  -4  14   2      458.52      505.46     45.51 o 
  -3  14   2     1628.96     1508.25     71.14 o 
  -2  14   2     1172.84     1102.88     58.81 o 
  -1  14   2     3512.06     3504.36     85.07 o 
   0  14   2       51.82       37.14     18.99 o 
   1  14   2     3374.62     3307.26     82.77 o 
   2  14   2     1207.51     1096.38     58.98 o 
   3  14   2     1535.34     1608.62     71.27 o 
   4  14   2      429.10      497.29     81.86 o 
   5  14   2       20.39       23.36     26.99 o 
   6  14   2      332.12      255.90     41.24 o 
   7  14   2      594.65      646.08     74.80 o 
   8  14   2      151.19       93.82     46.52 o 
   9  14   2      248.37      230.80     79.63 o 
  10  14   2       87.34      112.66     55.07 o 
 -10  15   2       86.84       21.68     49.09 o 
  -9  15   2      102.31       91.33     48.94 o 
  -8  15   2      289.05      221.66     58.23 o 
  -7  15   2      240.29      306.14     76.94 o 
  -6  15   2      301.86      355.78     47.35 o 
  -5  15   2      430.98      460.26     47.24 o 
  -4  15   2      164.54      197.99     42.23 o 
  -3  15   2      396.15      416.27     54.97 o 
  -2  15   2     1400.38     1433.52     68.96 o 
  -1  15   2       19.76       28.98     27.60 o 
   0  15   2     1844.33     2119.79     66.75 o 
   1  15   2       16.41       32.02     20.33 o 
   2  15   2     1261.19     1188.13     63.85 o 
   3  15   2      423.86      484.96     46.96 o 
   4  15   2      190.33      208.72     36.96 o 
   5  15   2      413.55      383.73     47.71 o 
   6  15   2      240.43      244.71     48.23 o 
   7  15   2      225.14      168.64     53.41 o 
   8  15   2      330.78      400.24     67.51 o 
   9  15   2       96.08      125.86     52.22 o 
  10  15   2       75.11      138.64     58.20 o 
  -9  16   2       60.34      150.22     63.19 o 
  -8  16   2      411.27      412.47     73.22 o 
  -7  16   2      343.64      429.22     69.42 o 
  -6  16   2       59.03       70.19     32.67 o 
  -5  16   2      364.47      405.89     48.53 o 
  -4  16   2       71.52       80.15     30.48 o 
  -3  16   2      960.93      987.62     61.93 o 
  -2  16   2      406.52      401.58     44.35 o 
  -1  16   2      983.01      939.86     59.69 o 
   0  16   2      653.30      639.72     50.33 o 
   1  16   2      903.83      894.73     57.91 o 
   2  16   2      411.22      426.39     54.42 o 
   3  16   2      998.72      941.11     61.76 o 
   4  16   2       58.58       52.62     30.95 o 
   5  16   2      285.42      325.10     44.69 o 
   6  16   2       46.41       66.65     32.10 o 
   7  16   2      341.31      332.88     63.00 o 
   8  16   2      405.97      433.47    111.81 o 
   9  16   2       56.57       50.56     47.32 o 
  -8  17   2      141.50       94.59     52.57 o 
  -7  17   2       84.02        8.33     43.02 o 
  -6  17   2      435.55      413.20     68.41 o 
  -5  17   2       50.76       41.00     31.81 o 
  -4  17   2      476.80      542.09     53.48 o 
  -3  17   2      138.80      168.17     37.20 o 
  -2  17   2      218.03      186.83     38.19 o 
  -1  17   2      780.00      879.44     66.21 o 
   0  17   2      408.15      404.22     44.91 o 
   1  17   2      785.99      744.83     56.02 o 
   2  17   2      150.02      149.61     35.49 o 
   3  17   2      128.95      185.81     39.12 o 
   4  17   2      441.55      442.96     50.87 o 
   5  17   2       52.69       55.08     30.43 o 
   6  17   2      410.85      405.59     53.73 o 
   7  17   2       78.49        2.28     42.43 o 
   8  17   2      165.63      273.80     63.05 o 
  -8  18   2       38.05      -21.86     45.97 o 
  -7  18   2      263.48      251.37     63.79 o 
  -6  18   2       75.30       22.75     68.72 o 
  -5  18   2      246.50      252.57     44.82 o 
  -4  18   2      130.33      155.44     39.37 o 
  -3  18   2      228.14      287.08     52.63 o 
  -2  18   2      289.41      306.00     44.65 o 
  -1  18   2      156.65      162.40     37.98 o 
   0  18   2       38.53      -10.02     38.58 o 
   1  18   2      165.91      128.55     51.38 o 
   2  18   2      248.93      255.34     52.64 o 
   3  18   2      244.44      320.13     46.16 o 
   4  18   2      148.39      127.76     61.18 o 
   5  18   2      241.93      264.58     47.24 o 
   6  18   2       86.61      103.08     38.98 o 
   7  18   2      256.25      305.04    103.74 o 
   8  18   2       44.47       15.14     63.59 o 
  -7  19   2       82.70       58.11     47.62 o 
  -6  19   2      257.14      228.94     61.04 o 
  -5  19   2       33.91       31.09     40.02 o 
  -4  19   2      613.11      595.96     59.33 o 
  -3  19   2       83.36       69.49     38.33 o 
  -2  19   2      538.84      533.04     55.90 o 
  -1  19   2      196.19      185.41     50.88 o 
   0  19   2       19.96       -6.38     51.60 o 
   1  19   2      193.57      166.72     48.44 o 
   2  19   2      622.18      721.35     61.04 o 
   3  19   2       62.16       95.27     44.26 o 
   4  19   2      614.89      569.08     59.73 o 
   5  19   2       30.09        5.94     31.03 o 
   6  19   2      240.14      225.99     49.72 o 
   7  19   2       91.81       89.43     54.17 o 
  -6  20   2       29.30       56.16     45.48 o 
  -5  20   2      174.63      112.13     52.72 o 
  -4  20   2       29.24       49.09     34.75 o 
  -3  20   2      188.39      133.28     61.97 o 
  -2  20   2      115.36      128.58     59.84 o 
  -1  20   2      145.38      169.46     54.85 o 
   0  20   2      240.15      281.66     62.09 o 
   1  20   2      180.02      212.26     53.92 o 
   2  20   2      102.24       63.54     44.92 o 
   3  20   2      197.18      133.95     41.00 o 
   4  20   2       20.17       33.64     33.72 o 
   5  20   2      180.41      145.54     46.86 o 
   6  20   2       25.11       10.31     36.56 o 
  -4  21   2      158.30      133.32     52.94 o 
  -3  21   2      128.81      143.50     43.47 o 
  -2  21   2      140.89      176.35     56.19 o 
  -1  21   2       40.15       79.88     48.30 o 
   0  21   2       25.44      -22.87     40.48 o 
   1  21   2       33.76       54.49     48.99 o 
   2  21   2      146.16      212.76     56.50 o 
   3  21   2      106.35       37.57     47.43 o 
   4  21   2      161.27      169.34     45.52 o 
  -3  22   2      134.18      158.44     58.92 o 
  -2  22   2       49.26      112.67     53.68 o 
  -1  22   2      224.96      220.50     72.61 o 
   0  22   2       84.87      103.99     51.48 o 
   1  22   2      246.52      263.97     84.50 o 
   2  22   2       44.79       33.84     48.90 o 
   3  22   2      149.68      171.51     60.34 o 
   2   0   3     1173.22     1193.20     64.65 o 
   5   0   3      742.97      763.03     32.97 o 
   6   0   3     1602.68     1703.04     53.51 o 
   7   0   3       95.44       52.92     17.36 o 
   8   0   3      200.40      228.26     24.89 o 
   9   0   3      527.93      551.63     53.49 o 
  10   0   3       68.66       77.93     23.48 o 
  11   0   3      211.38      229.80     50.08 o 
  12   0   3       90.56       57.97     43.39 o 
  13   0   3        8.92       -8.99     39.65 o 
 -13   1   3       44.83       -8.40     37.66 o 
 -12   1   3        6.72       35.66     38.60 o 
 -11   1   3       87.07       92.87     31.41 o 
 -10   1   3      102.10       51.60     26.39 o 
  -9   1   3      422.26      394.78     38.25 o 
  -8   1   3      145.56      124.65     24.34 o 
  -7   1   3       64.38       61.10     18.15 o 
  -6   1   3      641.89      679.20     42.71 o 
  -5   1   3      482.96      480.59     33.95 o 
  -4   1   3     2519.58     2699.46     76.74 o 
  -3   1   3     3892.72     4797.94     79.47 o 
   3   1   3     3958.98     4772.03    112.34 o 
   4   1   3     2535.08     2651.09     52.98 o 
   5   1   3      441.27      458.70     22.86 o 
   6   1   3      650.04      732.96     28.22 o 
   7   1   3       57.95       17.55     12.02 o 
   8   1   3      147.36      110.52     18.78 o 
   9   1   3      397.70      359.47     33.21 o 
  10   1   3      101.04      104.26     27.77 o 
  11   1   3       78.03       91.33     38.95 o 
  12   1   3        5.91       10.67     37.51 o 
  13   1   3       45.37        9.07     41.39 o 
 -13   2   3       17.89       11.30     37.74 o 
 -12   2   3      131.79       60.86     42.70 o 
 -11   2   3       23.42       -9.04     25.37 o 
 -10   2   3       47.13       -1.75     25.56 o 
  -9   2   3      392.88      327.85     45.64 o 
  -8   2   3      689.55      617.63     41.62 o 
  -7   2   3      499.55      442.98     43.51 o 
  -6   2   3      785.29      731.62     37.87 o 
  -5   2   3      135.23      116.85     19.42 o 
  -4   2   3      485.63      563.22     29.01 o 
  -3   2   3     6434.98     6796.08    122.33 o 
  -2   2   3    15267.46    16666.48    226.77 o 
  -1   2   3     3463.12     4372.35     82.61 o 
   0   2   3     3995.72     2040.93     57.19 o 
   1   2   3     3408.97     4331.74     68.74 o 
   2   2   3    15330.11    16949.53    225.15 o 
   3   2   3     6451.39     6819.41    104.19 o 
   4   2   3      517.89      558.99     23.22 o 
   5   2   3      137.38      134.52     15.12 o 
   6   2   3      750.43      753.91     31.56 o 
   7   2   3      514.84      508.72     25.95 o 
   8   2   3      713.27      661.64     36.42 o 
   9   2   3      387.09      398.87     33.30 o 
  10   2   3       39.85       28.42     24.77 o 
  11   2   3       20.75       -2.99     37.78 o 
  12   2   3      114.60       71.46     44.58 o 
  13   2   3       17.16       22.18     42.68 o 
 -13   3   3       98.51      168.42     51.88 o 
 -12   3   3       15.75       55.34     45.96 o 
 -11   3   3       36.03       25.64     67.01 o 
 -10   3   3      287.43      269.96     39.38 o 
  -9   3   3       14.05        9.52     22.49 o 
  -8   3   3     1085.31     1063.89     54.95 o 
  -7   3   3       48.79       18.95     17.37 o 
  -6   3   3       16.12       29.50     15.42 o 
  -5   3   3      657.71      729.90     36.21 o 
  -3   3   3     3314.77     3463.56     88.72 o 
  -2   3   3    13192.79    13116.68    183.71 o 
  -1   3   3    24704.76    25559.10    329.94 o 
   1   3   3    24574.01    25295.99    323.75 o 
   2   3   3    13302.01    12841.56    157.60 o 
   3   3   3     3321.86     3586.09     61.95 o 
   5   3   3      631.78      702.30     27.66 o 
   6   3   3       15.61       21.78     15.53 o 
   7   3   3       57.51       66.50     20.90 o 
   8   3   3     1057.72     1021.47     52.95 o 
   9   3   3       15.31       -2.20     19.20 o 
  10   3   3      293.35      403.84     55.97 o 
  11   3   3       42.43       19.59     50.07 o 
  12   3   3       15.29       27.62     39.74 o 
  13   3   3       90.30       52.21     63.34 o 
 -13   4   3       16.49       47.93     43.27 o 
 -12   4   3        5.75       21.36     29.10 o 
 -11   4   3       34.79       15.79     30.19 o 
 -10   4   3      192.67      173.91     35.47 o 
  -9   4   3       93.28      102.24     30.04 o 
  -8   4   3       48.24       20.30     22.49 o 
  -7   4   3     1721.01     1806.71     66.66 o 
  -6   4   3      837.97      845.94     42.85 o 
  -5   4   3     1098.78     1017.86     44.39 o 
  -4   4   3      504.12      605.64     38.63 o 
  -3   4   3     1708.45     1839.27     53.17 o 
  -2   4   3     1248.36     1383.68     43.22 o 
  -1   4   3    17816.91    16807.60    263.88 o 
   1   4   3    17893.02    17306.13    235.06 o 
   2   4   3     1248.22     1395.54     29.19 o 
   3   4   3     1751.41     1923.63     68.09 o 
   4   4   3      466.03      638.62     28.41 o 
   5   4   3     1092.41     1062.05     31.49 o 
   6   4   3      887.90      884.45     63.22 o 
   7   4   3     1689.52     1743.01     62.18 o 
   8   4   3       37.71        3.34     24.14 o 
   9   4   3       87.67       96.13     34.88 o 
  10   4   3      192.90      224.96     45.62 o 
  11   4   3       34.12       32.54     45.01 o 
  12   4   3        9.39      -32.14     52.14 o 
  13   4   3       17.78       -1.09     54.32 o 
 -13   5   3       15.45       29.51     42.50 o 
 -12   5   3       18.90        0.33     40.61 o 
 -11   5   3      392.77      381.82     49.82 o 
 -10   5   3        7.98       -6.85     24.66 o 
  -9   5   3       18.30        1.67     23.91 o 
  -8   5   3      148.63      164.91     31.10 o 
  -7   5   3      181.90      157.53     27.95 o 
  -6   5   3      402.89      339.85     32.32 o 
  -5   5   3      849.68      886.66     52.50 o 
  -3   5   3     1575.40     1551.17     60.19 o 
  -2   5   3     5893.46     6089.45    111.01 o 
  -1   5   3     1654.94     1716.07     39.75 o 
   0   5   3      551.88      556.28     69.92 o 
   1   5   3     1651.89     1769.45     35.58 o 
   2   5   3     5941.91     6262.22     79.89 o 
   3   5   3     1573.20     1630.67     38.09 o 
   5   5   3      886.51      896.32     34.97 o 
   6   5   3      379.38      398.21     27.46 o 
   7   5   3      176.19      194.78     26.70 o 
   8   5   3      140.59      132.14     34.52 o 
   9   5   3       18.96       -7.36     27.88 o 
  10   5   3        7.36       -4.95     38.54 o 
  11   5   3      414.12      493.26     93.88 o 
  12   5   3       18.29       18.11     49.52 o 
  13   5   3       11.44      -50.47     50.47 o 
 -12   6   3       35.82       42.77     51.89 o 
 -11   6   3       62.83       45.67     48.90 o 
 -10   6   3      391.25      534.29     56.49 o 
  -9   6   3       24.57        4.19     24.13 o 
  -8   6   3       81.20       78.25     32.09 o 
  -7   6   3      808.95      751.88     48.76 o 
  -6   6   3      727.49      754.11     54.56 o 
  -5   6   3       35.18       46.98     23.05 o 
  -4   6   3     1264.19     1086.72     56.22 o 
  -3   6   3     5409.85     5454.79    111.35 o 
  -2   6   3      857.88      791.55     36.34 o 
  -1   6   3     9125.62     9824.11    145.00 o 
   0   6   3      134.36      114.99     11.37 o 
   1   6   3     9288.33    10101.95    131.57 o 
   2   6   3      875.36      835.77     34.00 o 
   3   6   3     5520.64     5667.76     87.24 o 
   4   6   3     1242.04     1139.49     37.70 o 
   5   6   3       32.68       33.81     13.99 o 
   6   6   3      712.83      704.97     34.89 o 
   7   6   3      783.67      779.36     74.08 o 
   8   6   3       67.10       75.46     31.77 o 
   9   6   3       26.89       -4.65     36.43 o 
  10   6   3      407.32      502.57     93.66 o 
  11   6   3       67.79        3.35     49.30 o 
  12   6   3       44.19      -19.71     55.20 o 
 -12   7   3      227.71      216.68     48.96 o 
 -11   7   3      202.79      136.54     40.50 o 
 -10   7   3       35.18      -15.40     26.00 o 
  -9   7   3      128.15      167.65     36.04 o 
  -8   7   3      862.76      925.98     75.74 o 
  -7   7   3       32.88       25.55     26.15 o 
  -6   7   3      973.99      949.80     62.83 o 
  -4   7   3      554.44      614.23     34.28 o 
  -3   7   3     2155.31     2165.52     61.27 o 
  -2   7   3     1614.04     1660.78     85.94 o 
  -1   7   3      484.96      465.10     35.97 o 
   0   7   3     1844.89     1729.68     37.29 o 
   1   7   3      455.45      448.02     20.04 o 
   2   7   3     1654.54     1769.66     37.87 o 
   3   7   3     2162.95     2234.92     47.43 o 
   4   7   3      590.98      633.19     26.90 o 
   5   7   3       69.16       92.08     18.53 o 
   6   7   3      925.93      914.56     38.99 o 
   7   7   3       37.24       41.32     22.92 o 
   8   7   3      873.80      905.96     74.36 o 
   9   7   3      113.42      150.02     57.96 o 
  10   7   3       36.94      -12.51     50.10 o 
  11   7   3      216.70      298.23     82.47 o 
  12   7   3      235.28      134.75     74.39 o 
 -12   8   3       18.87      -14.36     51.02 o 
 -11   8   3       27.56        4.83     33.42 o 
 -10   8   3       41.91       39.32     31.53 o 
  -9   8   3       37.47       70.06     29.61 o 
  -8   8   3      434.61      486.18     47.91 o 
  -7   8   3      100.36      102.11     33.24 o 
  -6   8   3      349.65      371.16     45.44 o 
  -5   8   3      174.96      176.66     34.30 o 
  -4   8   3      203.26      207.03     25.97 o 
  -3   8   3      108.93      138.49     23.39 o 
  -2   8   3     1110.20     1133.15     43.72 o 
  -1   8   3     1772.34     1757.17     75.31 o 
   0   8   3     1340.21     1385.50     34.30 o 
   1   8   3     1823.63     1852.03     48.36 o 
   2   8   3     1124.25     1208.74     32.42 o 
   3   8   3      134.14      124.17     14.73 o 
   4   8   3      212.13      195.61     17.58 o 
   5   8   3      165.42      170.90     29.41 o 
   6   8   3      345.11      371.38     85.63 o 
   7   8   3       92.41      114.27     36.04 o 
   8   8   3      409.73      528.53     62.12 o 
   9   8   3       36.28        2.40     49.09 o 
  10   8   3       32.92      -41.60     41.60 o 
  11   8   3       27.19        6.47     49.30 o 
  12   8   3       21.41       -5.60     52.07 o 
 -12   9   3      127.79      171.25     66.99 o 
 -11   9   3       54.65       -1.72     35.30 o 
 -10   9   3       89.21      109.74     38.36 o 
  -9   9   3      143.10      159.19     39.70 o 
  -8   9   3       87.83      145.65     41.57 o 
  -7   9   3       73.13       56.47     31.89 o 
  -6   9   3      144.06      110.84     56.32 o 
  -5   9   3      356.60      352.86     43.97 o 
  -4   9   3      107.98      131.84     22.90 o 
  -3   9   3       33.52       41.10     26.34 o 
  -2   9   3     2000.96     2099.88    115.84 o 
  -1   9   3      402.62      443.31     24.83 o 
   0   9   3      197.62      182.42     15.35 o 
   1   9   3      419.93      487.43     29.57 o 
   2   9   3     2085.50     2250.04     48.11 o 
   3   9   3       38.95       33.94     11.98 o 
   4   9   3      101.06       99.90     15.41 o 
   5   9   3      345.19      344.81     52.50 o 
   6   9   3      145.30       99.18     33.68 o 
   7   9   3       61.55       99.41     40.07 o 
   8   9   3       78.97       86.79     53.45 o 
   9   9   3      143.65      153.51     62.69 o 
  10   9   3       98.28       96.28     63.27 o 
  11   9   3       59.09        7.13     51.20 o 
  12   9   3      133.13      114.97     73.74 o 
 -11  10   3        8.16       63.86     39.49 o 
 -10  10   3       16.89       56.86     34.69 o 
  -9  10   3      334.65      402.30     52.64 o 
  -8  10   3      208.97      253.35     50.22 o 
  -7  10   3     1374.47     1278.90     83.07 o 
  -6  10   3       18.91       28.42     26.89 o 
  -5  10   3       54.44       58.15     22.43 o 
  -4  10   3      127.17      122.13     24.29 o 
  -3  10   3      519.09      465.37     71.52 o 
  -2  10   3     1046.26     1085.52     37.15 o 
  -1  10   3      899.46      835.75     38.07 o 
   0  10   3      173.60      184.67     16.36 o 
   1  10   3      954.53     1022.40     38.65 o 
   2  10   3     1046.07     1098.29     40.94 o 
   3  10   3      562.84      507.44     30.24 o 
   4  10   3      132.80      148.95     20.85 o 
   5  10   3       67.72       55.85     30.85 o 
   6  10   3       24.07       13.99     27.67 o 
   7  10   3     1322.44     1361.24     88.85 o 
   8  10   3      202.42      252.81     49.67 o 
   9  10   3      326.24      404.33     64.77 o 
  10  10   3       15.44      -14.33     52.14 o 
  11  10   3       10.67       61.59     66.18 o 
 -11  11   3       11.64        4.14     39.69 o 
 -10  11   3       92.44      102.61     39.11 o 
  -9  11   3       17.11       -5.13     46.99 o 
  -8  11   3      127.07      205.03     47.62 o 
  -7  11   3       90.46       79.45     36.82 o 
  -6  11   3      171.75      198.00     42.83 o 
  -5  11   3      120.72      109.71     27.23 o 
  -4  11   3       91.59       76.03     21.33 o 
  -3  11   3      114.26       69.02     33.42 o 
  -2  11   3      269.49      237.15     25.29 o 
  -1  11   3       32.80       25.00     12.90 o 
   0  11   3      412.89      372.07     23.91 o 
   1  11   3       27.37       30.96     15.28 o 
   2  11   3      296.36      314.24     26.35 o 
   3  11   3      108.51       97.59     19.12 o 
   4  11   3       77.09       87.43     30.61 o 
   5  11   3      115.97       93.42     29.00 o 
   6  11   3      172.62      182.13     44.77 o 
   7  11   3       89.25      112.61     40.78 o 
   8  11   3      119.96      152.17     45.64 o 
   9  11   3       18.62       66.87     42.81 o 
  10  11   3       97.13       67.05     58.39 o 
  11  11   3        7.93      -26.11     52.43 o 
 -11  12   3        5.31       21.14     42.07 o 
 -10  12   3      105.44      157.86     57.07 o 
  -9  12   3       73.29      103.57     45.94 o 
  -8  12   3      491.81      556.66     68.02 o 
  -7  12   3      123.83       78.86     60.98 o 
  -6  12   3      124.81      163.77     43.14 o 
  -5  12   3       25.01       12.70     21.00 o 
  -4  12   3     1144.55     1225.13     76.15 o 
  -3  12   3       47.84       53.61     23.12 o 
  -2  12   3       18.31        2.05     18.57 o 
  -1  12   3      142.27      159.34     21.38 o 
   0  12   3      440.47      472.41     33.61 o 
   1  12   3      157.87      163.80     21.71 o 
   2  12   3       16.99        7.87     18.60 o 
   3  12   3       41.51       45.17     18.34 o 
   4  12   3     1122.52     1223.45     77.90 o 
   5  12   3       32.64       65.27     27.15 o 
   6  12   3      111.39      145.51     41.53 o 
   7  12   3      108.33       95.78     39.73 o 
   8  12   3      516.18      390.29     62.71 o 
   9  12   3       78.20       93.34     48.20 o 
  10  12   3      116.73      128.06     69.23 o 
  11  12   3        6.97       27.20     60.29 o 
 -10  13   3       24.98       23.55     40.66 o 
  -9  13   3       49.56       48.97     42.11 o 
  -8  13   3       96.69       87.75     42.94 o 
  -7  13   3      128.19      106.81     39.39 o 
  -6  13   3      671.90      648.13     51.34 o 
  -5  13   3     1045.23      868.28     71.75 o 
  -4  13   3       41.34       46.70     24.20 o 
  -3  13   3      274.37      308.82     36.06 o 
  -2  13   3     1130.49     1089.43     55.83 o 
  -1  13   3       53.15       57.30     17.97 o 
   0  13   3      404.61      460.53     43.87 o 
   1  13   3       54.98       41.02     17.35 o 
   2  13   3     1190.72     1143.55     47.19 o 
   3  13   3      272.87      341.70     60.47 o 
   4  13   3       51.87       61.77     26.70 o 
   5  13   3     1016.54      959.10     61.22 o 
   6  13   3      630.51      571.29     65.32 o 
   7  13   3      138.43       94.73     40.02 o 
   8  13   3       87.26      114.89     46.33 o 
   9  13   3       56.72       73.02     44.05 o 
  10  13   3       28.23      -50.25     50.25 o 
 -10  14   3       12.07      -20.27     67.27 o 
  -9  14   3        6.13       37.96     44.76 o 
  -8  14   3      117.45      154.55     49.23 o 
  -7  14   3       63.59       32.93     35.95 o 
  -6  14   3       80.57       67.57     37.80 o 
  -5  14   3      238.16      159.56     90.59 o 
  -4  14   3      213.44      279.32     38.25 o 
  -3  14   3       70.27       47.28     24.37 o 
  -2  14   3      129.64       65.90     37.80 o 
  -1  14   3      471.78      479.22     42.74 o 
   0  14   3       93.10      137.35     23.72 o 
   1  14   3      454.33      378.51     32.17 o 
   2  14   3      124.11      117.07     23.92 o 
   3  14   3       81.23       94.21     30.04 o 
   4  14   3      206.17      161.15     53.84 o 
   5  14   3      225.47      226.00     38.43 o 
   6  14   3       78.53       72.22     31.43 o 
   7  14   3       70.63       26.08     39.45 o 
   8  14   3      126.77       60.95     51.41 o 
   9  14   3        7.13       28.49     43.98 o 
  10  14   3       14.08       10.84     60.58 o 
  -9  15   3       23.46       36.79     46.56 o 
  -8  15   3       73.87       50.27     42.08 o 
  -7  15   3       11.58      -32.22     37.61 o 
  -6  15   3       70.23       53.80     40.32 o 
  -5  15   3      567.34      526.33     49.91 o 
  -4  15   3       89.86      130.28     31.03 o 
  -3  15   3      133.19      145.97     32.48 o 
  -2  15   3      372.96      428.21     43.43 o 
  -1  15   3      781.25      808.67     53.92 o 
   0  15   3       21.47       -6.17     18.30 o 
   1  15   3      783.99      855.09     50.61 o 
   2  15   3      360.78      388.44     48.12 o 
   3  15   3      126.64      156.62     63.43 o 
   4  15   3       83.79       68.16     29.12 o 
   5  15   3      551.62      645.62     56.64 o 
   6  15   3       80.88       73.51     33.05 o 
   7  15   3       10.01       -8.68     36.67 o 
   8  15   3       82.76       50.89     46.87 o 
   9  15   3       26.92       16.21     45.01 o 
  -9  16   3        5.95      -37.15     37.15 o 
  -8  16   3       11.90       31.31     42.68 o 
  -7  16   3       43.70       29.39     55.01 o 
  -6  16   3      463.73      442.09     67.80 o 
  -5  16   3      210.75      175.17     41.52 o 
  -4  16   3      430.83      330.13     43.31 o 
  -3  16   3      127.56      163.98     33.84 o 
  -2  16   3      257.88      283.12     38.42 o 
  -1  16   3       74.15       71.06     28.28 o 
   0  16   3     1097.59     1099.33     62.74 o 
   1  16   3       82.40      104.46     26.75 o 
   2  16   3      262.53      308.32     40.61 o 
   3  16   3      143.61      220.51     38.12 o 
   4  16   3      415.75      481.80     50.64 o 
   5  16   3      192.54      205.44     41.59 o 
   6  16   3      454.99      408.61     52.45 o 
   7  16   3       38.61       16.61     44.97 o 
   8  16   3       14.40       21.06     44.60 o 
   9  16   3        7.80        7.95     47.43 o 
  -8  17   3        7.86      -14.40     40.30 o 
  -7  17   3       66.81       96.08     46.67 o 
  -6  17   3       98.99       68.14     45.65 o 
  -5  17   3      102.04       49.67     40.81 o 
  -4  17   3       80.66       97.02     33.85 o 
  -3  17   3       65.30       44.24     27.44 o 
  -2  17   3       79.38       52.92     27.52 o 
  -1  17   3       87.41       33.27     29.63 o 
   0  17   3        0.33        1.55     24.29 o 
   1  17   3       95.03       86.79     33.26 o 
   2  17   3       66.81       72.63     30.89 o 
   3  17   3       66.57      121.77     34.65 o 
   4  17   3       92.73       77.67     33.86 o 
   5  17   3      100.92       85.31     36.43 o 
   6  17   3      102.35      131.96     40.24 o 
   7  17   3       63.73       72.75     87.30 o 
   8  17   3        7.70       25.88     47.64 o 
  -8  18   3        0.78       17.88     50.74 o 
  -7  18   3       69.56       57.17     46.00 o 
  -6  18   3      118.55      113.52     50.00 o 
  -5  18   3      125.83      104.10     44.99 o 
  -4  18   3        0.86       11.56     27.68 o 
  -3  18   3      331.08      369.65     52.57 o 
  -2  18   3       16.07        4.54     27.04 o 
  -1  18   3       99.04       76.16     33.48 o 
   0  18   3        0.06       26.62     36.65 o 
   1  18   3       79.80       64.73     76.90 o 
   2  18   3       15.61      -21.27     26.86 o 
   3  18   3      324.98      329.29     46.06 o 
   4  18   3        0.98       19.79     29.82 o 
   5  18   3      131.91       89.19     37.56 o 
   6  18   3      118.14       83.98     38.66 o 
   7  18   3       72.41        3.43     48.91 o 
   8  18   3        0.48       -6.61     45.72 o 
  -7  19   3       11.09      -11.72     68.58 o 
  -6  19   3       35.99       19.60     59.34 o 
  -5  19   3       58.37       36.88     60.10 o 
  -4  19   3       88.56       68.44     42.84 o 
  -3  19   3       65.05       26.16     45.60 o 
  -2  19   3        5.34      -16.46     27.41 o 
  -1  19   3        0.50        9.51     30.98 o 
   0  19   3       75.01       51.07     43.16 o 
   1  19   3        0.52       -4.45     37.10 o 
   2  19   3        4.73       37.32     40.90 o 
   3  19   3       65.95       84.41     36.09 o 
   4  19   3      101.46       48.25     32.86 o 
   5  19   3       58.48       17.72     35.87 o 
   6  19   3       38.61       45.25     38.38 o 
   7  19   3       12.79       57.35     49.23 o 
  -6  20   3       31.86        2.83     45.63 o 
  -5  20   3        0.30      -24.52     39.22 o 
  -4  20   3       12.78       -7.06     41.47 o 
  -3  20   3      108.57      169.72     42.95 o 
  -2  20   3       23.99       32.85     33.01 o 
  -1  20   3        2.71       64.48     46.38 o 
   0  20   3       41.81      100.43     48.13 o 
   1  20   3        1.45        1.77     38.36 o 
   2  20   3       22.30       26.00     43.12 o 
   3  20   3      121.81       68.45     56.38 o 
   4  20   3       13.31        6.96     35.48 o 
   5  20   3        0.09       22.58     36.95 o 
   6  20   3       33.77       57.60     41.68 o 
  -4  21   3      102.42       77.71     50.64 o 
  -3  21   3        3.47        3.09     43.19 o 
  -2  21   3        8.38       -2.13     41.72 o 
  -1  21   3       58.98       39.31     45.11 o 
   0  21   3        1.23       22.40     46.00 o 
   1  21   3       58.91       72.88     47.49 o 
   2  21   3        6.67      -11.04     39.03 o 
   3  21   3        3.60      -18.08     42.63 o 
   4  21   3       99.95      133.60     42.54 o 
  -2  22   3        2.98       62.88     48.87 o 
  -1  22   3       43.84       67.00     96.68 o 
   0  22   3       18.09       60.70     50.79 o 
   1  22   3       38.79       20.54     47.94 o 
   2  22   3        2.98       13.31     46.07 o 
   0   0   4     5716.61     4553.58    106.29 o 
   2   0   4    22979.22    22082.94    605.04 o 
   3   0   4     6880.98     7296.46    134.10 o 
   4   0   4     1233.81     1058.03     32.02 o 
   5   0   4     8183.25     7782.94    126.34 o 
   6   0   4     2400.09     2269.18     57.20 o 
   7   0   4      386.47      427.55     29.45 o 
   8   0   4        0.74       -8.70     14.60 o 
   9   0   4     2356.38     2177.14     69.26 o 
  10   0   4       34.44       62.76     28.36 o 
  11   0   4      586.86      806.42     77.93 o 
  12   0   4      181.71      134.01     49.02 o 
  13   0   4      277.88      247.48     61.24 o 
 -13   1   4       15.36       74.74     48.05 o 
 -12   1   4      618.66      621.62    157.66 o 
 -11   1   4      595.70      670.78     73.45 o 
 -10   1   4      880.45      956.88     51.66 o 
  -9   1   4      324.48      318.83     32.13 o 
  -8   1   4     1362.79     1450.17     52.15 o 
  -7   1   4      781.03      731.01     35.94 o 
  -6   1   4     4111.05     3845.21     94.76 o 
  -5   1   4      120.02      100.27     18.06 o 
  -4   1   4     6527.84     6429.70    122.71 o 
  -3   1   4     4549.64     4402.04     75.38 o 
  -2   1   4     4560.60     4804.48     93.78 o 
  -1   1   4     3646.88     2368.04     67.74 o 
   0   1   4       98.70       33.47     14.74 o 
   1   1   4     3297.65     1991.25     62.55 o 
   2   1   4     4179.59     4413.03    116.26 o 
   3   1   4     4320.83     4070.08     85.92 o 
   4   1   4     6705.17     6457.43    102.74 o 
   5   1   4      111.58      131.30     15.64 o 
   6   1   4     4309.12     4197.32     99.20 o 
   7   1   4      705.88      657.59     29.99 o 
   8   1   4     1422.37     1414.97     51.26 o 
   9   1   4      385.09      364.23     33.09 o 
  10   1   4      769.74      741.96     70.19 o 
  11   1   4      575.61      493.71     68.34 o 
  12   1   4      587.52      798.65     83.77 o 
  13   1   4       15.61       45.05     43.81 o 
 -13   2   4      200.24      272.85     59.03 o 
 -12   2   4      141.96      133.73     46.65 o 
 -11   2   4      748.83      768.64     86.26 o 
 -10   2   4      267.84      321.43     41.53 o 
  -9   2   4     2290.35     2348.06     85.17 o 
  -8   2   4      663.26      667.94     52.96 o 
  -7   2   4     2242.80     2146.05     69.32 o 
  -6   2   4       65.55       63.18     19.25 o 
  -5   2   4     5769.07     5644.42    103.71 o 
  -4   2   4     1915.52     2201.10     51.86 o 
  -3   2   4     1555.75     1342.72     45.81 o 
  -2   2   4    10882.56    11872.36    168.11 o 
  -1   2   4    35213.95    38094.32    583.73 o 
   0   2   4     5228.45     5082.14     80.43 o 
   1   2   4    37447.50    39390.74    498.79 o 
   2   2   4    10589.24    11671.98    164.74 o 
   3   2   4     1582.08     1334.98     34.96 o 
   4   2   4     1761.36     2075.77     53.37 o 
   5   2   4     6102.77     6024.09     90.44 o 
   6   2   4       74.76       65.69     12.76 o 
   7   2   4     2212.93     2168.14     51.86 o 
   8   2   4      727.45      750.98     39.07 o 
   9   2   4     2191.15     2252.31     89.31 o 
  10   2   4      288.65      319.56     53.27 o 
  11   2   4      713.54      872.19     80.64 o 
  12   2   4      127.14      103.94     82.76 o 
  13   2   4      228.61      229.84     62.74 o 
 -13   3   4      105.04       62.35     45.79 o 
 -12   3   4      159.64      119.25     43.51 o 
 -11   3   4       34.13       -2.46     35.74 o 
 -10   3   4       77.92       62.91     23.96 o 
  -9   3   4      873.21      771.19     69.94 o 
  -8   3   4     1387.60     1518.19     66.18 o 
  -7   3   4      739.35      673.37     41.32 o 
  -6   3   4     2184.56     2179.97     67.92 o 
  -5   3   4     2803.31     2826.31     75.51 o 
  -4   3   4    17525.17    17054.17    246.04 o 
  -3   3   4     8007.94     8442.56    130.85 o 
  -2   3   4     2451.33     2161.19     47.77 o 
  -1   3   4     5333.87     5557.80    100.55 o 
   0   3   4     9238.13    10769.46    391.88 o 
   1   3   4     5065.96     5150.49     84.32 o 
   2   3   4     2412.73     2268.73     45.86 o 
   3   3   4     7659.44     7947.30    121.54 o 
   4   3   4    17876.28    17530.40    241.35 o 
   5   3   4     3023.59     2979.59     62.29 o 
   6   3   4     2263.72     2330.47     57.09 o 
   7   3   4      790.97      791.93     46.59 o 
   8   3   4     1210.66     1214.47     47.11 o 
   9   3   4      945.57      936.14     72.33 o 
  10   3   4       56.63       86.46     52.50 o 
  11   3   4       32.22       15.44     33.04 o 
  12   3   4      174.34      157.27     52.00 o 
  13   3   4       96.50      165.00     77.16 o 
 -13   4   4      102.93      168.78     53.12 o 
 -12   4   4       37.83       51.57     45.16 o 
 -11   4   4      318.57      424.84     51.08 o 
 -10   4   4      455.84      370.07     44.94 o 
  -9   4   4      162.43      255.25     38.10 o 
  -8   4   4      951.06      944.74     53.50 o 
  -7   4   4     1540.10     1579.64     74.90 o 
  -6   4   4     1366.31     1399.40     55.15 o 
  -5   4   4     5735.75     5726.68    122.95 o 
  -4   4   4     3677.23     3400.26     83.68 o 
  -3   4   4     6734.24     6059.90    103.85 o 
  -1   4   4     5499.25     5485.94     89.90 o 
   1   4   4     5563.43     5362.96     77.36 o 
   3   4   4     6631.90     6086.63     96.57 o 
   4   4   4     3691.52     3423.03     64.01 o 
   5   4   4     5739.57     5894.27     99.91 o 
   6   4   4     1464.09     1506.81     55.59 o 
   7   4   4     1664.79     1732.06     81.66 o 
   8   4   4     1027.46     1095.32     58.83 o 
   9   4   4      225.19      364.24     66.65 o 
  10   4   4      418.53      432.40     58.04 o 
  11   4   4      301.94      338.80     73.01 o 
  12   4   4       26.29       17.67     55.49 o 
  13   4   4       94.58      134.32     74.90 o 
 -12   5   4       75.87      108.94     47.98 o 
 -11   5   4       74.44       61.56     33.72 o 
 -10   5   4      120.45      153.44     48.10 o 
  -9   5   4     1479.06     1493.93     70.62 o 
  -8   5   4     2972.63     2887.12    130.43 o 
  -7   5   4     1012.77     1100.54     54.63 o 
  -6   5   4     3957.87     3735.65    133.78 o 
  -5   5   4     1139.09      990.37     58.75 o 
  -4   5   4     9873.48    10313.29    187.68 o 
  -3   5   4     3942.05     3874.48     65.16 o 
  -2   5   4     8604.08     8784.69    118.75 o 
  -1   5   4     1068.83      891.56     29.02 o 
   0   5   4       19.20       85.73     14.97 o 
   1   5   4     1276.22     1154.73     32.01 o 
   2   5   4     8536.97     8871.86    118.17 o 
   3   5   4     3731.97     3811.22     61.58 o 
   4   5   4     9566.53    10464.77    217.09 o 
   5   5   4     1048.71      928.56     41.88 o 
   6   5   4     3918.60     3587.14     91.96 o 
   7   5   4     1098.83     1243.83     54.45 o 
   8   5   4     2950.22     2822.39    111.62 o 
   9   5   4     1463.94     1567.63     88.61 o 
  10   5   4      160.60      147.90     43.40 o 
  11   5   4       88.94      102.54     59.05 o 
  12   5   4       77.05       50.76     59.92 o 
 -12   6   4       11.34      -14.62     40.75 o 
 -11   6   4      141.53      164.14     40.11 o 
 -10   6   4       63.41       51.07     29.97 o 
  -9   6   4      445.81      457.29     47.05 o 
  -8   6   4      531.55      515.48     45.88 o 
  -7   6   4     1734.28     1506.92     65.22 o 
  -6   6   4     2835.77     3021.01     97.44 o 
  -5   6   4     3163.57     2919.13     82.83 o 
  -4   6   4     1188.95     1134.12     48.13 o 
  -3   6   4     4781.71     4931.64     88.80 o 
  -2   6   4     1880.72     1884.60     41.33 o 
  -1   6   4     2683.61     2676.76     69.77 o 
   0   6   4      732.71      882.46     59.56 o 
   1   6   4     2772.66     2803.18     56.49 o 
   2   6   4     1818.98     1876.92     38.96 o 
   3   6   4     4970.57     5218.99    130.06 o 
   4   6   4     1305.56     1246.61     45.70 o 
   5   6   4     2951.02     2815.09     87.71 o 
   6   6   4     2854.90     2843.63     79.81 o 
   7   6   4     1628.75     1493.28    132.75 o 
   8   6   4      599.91      538.16     54.64 o 
   9   6   4      542.36      593.98     92.50 o 
  10   6   4       80.54       67.56     51.56 o 
  11   6   4      172.19      186.75     73.81 o 
  12   6   4       17.81       94.46     61.09 o 
 -12   7   4      109.29       79.63     34.63 o 
 -11   7   4        1.48       52.83     33.86 o 
 -10   7   4       67.92      102.61     35.56 o 
  -9   7   4      238.39      240.44     70.64 o 
  -8   7   4     1359.50     1320.05     67.56 o 
  -7   7   4      502.74      482.77     43.58 o 
  -6   7   4     3485.26     3296.17    151.60 o 
  -5   7   4     1729.29     1601.21     61.80 o 
  -4   7   4     4861.74     4563.60     88.86 o 
  -3   7   4     2017.01     2127.95     52.54 o 
  -2   7   4     5728.08     5502.49     86.99 o 
  -1   7   4      839.75      832.17     27.01 o 
   0   7   4      253.82      221.79     17.04 o 
   1   7   4      834.12      820.79     29.63 o 
   2   7   4     5706.50     5508.35     85.03 o 
   3   7   4     1804.28     1896.95     36.82 o 
   4   7   4     4610.89     4409.84     87.90 o 
   5   7   4     1728.68     1713.88     70.44 o 
   6   7   4     3406.23     3369.27     88.38 o 
   7   7   4      521.15      488.72     94.06 o 
   8   7   4     1554.40     1737.08    131.70 o 
   9   7   4      203.22      191.69     64.87 o 
  10   7   4       76.65       73.30     54.25 o 
  11   7   4        3.38      -46.47     46.47 o 
  12   7   4      102.64       40.87     65.45 o 
 -12   8   4       12.20      -34.79     34.79 o 
 -11   8   4      289.07      343.06     54.31 o 
 -10   8   4      141.95      204.09     41.36 o 
  -9   8   4      528.97      592.03     54.66 o 
  -8   8   4      585.98      613.42     52.70 o 
  -7   8   4     1188.68     1281.38     64.32 o 
  -6   8   4      389.72      473.80     41.91 o 
  -5   8   4     2314.31     2130.52     89.76 o 
  -4   8   4      267.91      240.01     27.40 o 
  -3   8   4     4567.87     4312.00     96.18 o 
  -2   8   4      820.66      723.48     36.01 o 
  -1   8   4     3282.25     3242.94     59.82 o 
   0   8   4     3540.03     3104.79     57.41 o 
   1   8   4     3043.62     2992.11     58.04 o 
   2   8   4      755.59      657.36     25.55 o 
   3   8   4     4282.62     4126.88     63.71 o 
   4   8   4      318.25      339.16     22.92 o 
   5   8   4     2356.23     2192.20     59.48 o 
   6   8   4      367.74      396.12     40.72 o 
   7   8   4     1164.05     1144.33    108.21 o 
   8   8   4      505.42      547.30     87.48 o 
   9   8   4      570.38      586.64     98.17 o 
  10   8   4      153.67      262.01     77.59 o 
  11   8   4      288.47      326.88     86.32 o 
  12   8   4       13.12      -30.54     57.96 o 
 -12   9   4      158.71      160.66     49.49 o 
 -11   9   4       34.67       65.25     53.07 o 
 -10   9   4      343.36      381.87     52.26 o 
  -9   9   4        9.55       45.48     30.88 o 
  -8   9   4      132.70      182.75     35.99 o 
  -7   9   4      398.55      400.92     44.18 o 
  -6   9   4     3076.10     2979.90    116.15 o 
  -5   9   4      234.59      274.94     42.29 o 
  -4   9   4     3191.17     3098.71     84.80 o 
  -3   9   4      697.22      722.72     41.39 o 
  -2   9   4      439.83      388.31     30.21 o 
  -1   9   4      391.49      477.09     30.95 o 
   0   9   4     4510.73     4444.06     75.25 o 
   1   9   4      480.33      547.21     24.92 o 
   2   9   4      551.78      503.32     24.08 o 
   3   9   4      720.68      755.46     35.70 o 
   4   9   4     3290.69     3401.72     68.48 o 
   5   9   4      255.45      278.76     47.19 o 
   6   9   4     2939.65     2831.38    116.80 o 
   7   9   4      341.59      329.99     72.54 o 
   8   9   4      112.12      143.55     57.38 o 
   9   9   4        7.21      -13.82     39.92 o 
  10   9   4      328.98      270.45     75.41 o 
  11   9   4       48.40      -13.38     52.65 o 
  12   9   4      176.07      208.64     82.54 o 
 -11  10   4      290.00      414.08     58.21 o 
 -10  10   4        5.04       -6.39     30.95 o 
  -9  10   4      211.50      234.51     43.79 o 
  -8  10   4      343.92      401.19     48.00 o 
  -7  10   4      731.53      861.51     59.86 o 
  -6  10   4      600.27      633.33     59.52 o 
  -5  10   4      807.36      806.20     52.67 o 
  -4  10   4     3325.46     3211.38     89.38 o 
  -3  10   4     3727.95     3432.79     90.66 o 
  -2  10   4       44.71       33.59     17.07 o 
  -1  10   4     7792.85     7578.10    249.97 o 
   0  10   4      132.97      164.79     17.78 o 
   1  10   4     7454.81     7607.79    116.38 o 
   2  10   4       54.55       42.79     12.76 o 
   3  10   4     3932.63     3762.44     84.29 o 
   4  10   4     3255.26     3111.71     77.45 o 
   5  10   4      881.42      946.00     59.57 o 
   6  10   4      564.91      597.39     61.85 o 
   7  10   4      853.46      930.59     77.24 o 
   8  10   4      318.61      414.07     83.92 o 
   9  10   4      187.20      150.90     64.79 o 
  10  10   4        1.85       30.98     57.09 o 
  11  10   4      266.63      439.52    102.39 o 
 -11  11   4       68.98       92.47     44.22 o 
 -10  11   4      633.50      739.27     69.55 o 
  -9  11   4      152.19      164.82     42.31 o 
  -8  11   4      263.13      321.54     47.56 o 
  -7  11   4       76.41      106.84     38.47 o 
  -6  11   4      546.22      535.54     59.30 o 
  -5  11   4       49.26       25.43     20.53 o 
  -4  11   4      798.87      850.04     48.10 o 
  -3  11   4      108.63      100.57     24.29 o 
  -2  11   4     2145.58     2132.39    125.37 o 
  -1  11   4       65.84       27.67     14.26 o 
   0  11   4     3213.94     3258.37     71.19 o 
   1  11   4       49.35       18.80     13.36 o 
   2  11   4     2053.84     2001.41     49.62 o 
   3  11   4       84.50      110.00     20.08 o 
   4  11   4      846.67      881.16     42.31 o 
   5  11   4       39.86       46.62     25.05 o 
   6  11   4      521.68      617.77     65.03 o 
   7  11   4       84.19       51.07     39.16 o 
   8  11   4      265.88      280.48     78.39 o 
   9  11   4      137.25       75.27     53.74 o 
  10  11   4      576.34      730.99    119.04 o 
  11  11   4       73.63       81.30     71.12 o 
 -11  12   4      306.27      302.99     83.47 o 
 -10  12   4        1.75       22.42     37.30 o 
  -9  12   4      477.47      513.81     61.71 o 
  -8  12   4      426.03      480.58     55.93 o 
  -7  12   4      244.52      232.09     48.49 o 
  -6  12   4       63.50       52.91     52.00 o 
  -5  12   4      302.86      328.80     38.46 o 
  -4  12   4      225.15      206.80     32.20 o 
  -3  12   4     2896.53     2826.83    146.30 o 
  -2  12   4      719.59      632.94     42.39 o 
  -1  12   4     3170.14     3182.26     75.47 o 
   0  12   4      880.71      817.63     41.97 o 
   1  12   4     3093.62     3051.81     66.01 o 
   2  12   4      700.48      744.66     38.92 o 
   3  12   4     3107.52     3200.39     81.09 o 
   4  12   4      216.99      243.37     35.14 o 
   5  12   4      258.62      286.43     39.91 o 
   6  12   4       61.56       58.06     44.29 o 
   7  12   4      210.00      196.39     51.21 o 
   8  12   4      447.94      445.82     66.37 o 
   9  12   4      435.97      485.41     99.19 o 
  10  12   4        1.20      -44.58     44.58 o 
  11  12   4      305.07      270.16     96.79 o 
 -10  13   4      319.04      409.29     63.25 o 
  -9  13   4       49.22       84.18     39.81 o 
  -8  13   4      234.15      215.99     55.67 o 
  -7  13   4      374.96      258.75     51.54 o 
  -6  13   4      451.98      475.35    112.50 o 
  -5  13   4      610.91      630.04     48.97 o 
  -4  13   4      898.95      890.39     53.75 o 
  -3  13   4      826.70      846.11     67.48 o 
  -2  13   4     1923.24     1877.70     60.01 o 
  -1  13   4      170.87      190.46     24.14 o 
   0  13   4      687.93      772.13     39.56 o 
   1  13   4      140.28      182.22     21.13 o 
   2  13   4     1856.80     1771.33     58.72 o 
   3  13   4      835.97      837.43     75.94 o 
   4  13   4     1016.98      951.74     58.46 o 
   5  13   4      624.75      584.42     52.25 o 
   6  13   4      446.69      445.66     61.69 o 
   7  13   4      410.45      388.69     63.24 o 
   8  13   4      220.94      257.03     58.97 o 
   9  13   4       62.40       53.23     63.27 o 
  10  13   4      308.65      427.74    106.90 o 
 -10  14   4       36.91       20.64     40.33 o 
  -9  14   4      296.66      283.96     84.29 o 
  -8  14   4      218.47      199.77     48.75 o 
  -7  14   4      660.48      626.99     94.72 o 
  -6  14   4       62.26       56.64     37.79 o 
  -5  14   4      122.23      106.29     38.81 o 
  -4  14   4      307.17      309.31     37.89 o 
  -3  14   4      324.94      346.75     38.50 o 
  -2  14   4      490.11      511.52     46.48 o 
  -1  14   4      960.08      913.12     55.07 o 
   0  14   4       78.49       57.26     20.02 o 
   1  14   4      957.80      862.58     44.33 o 
   2  14   4      452.15      436.35     34.45 o 
   3  14   4      219.30      242.13     37.32 o 
   4  14   4      351.46      384.50     44.51 o 
   5  14   4      114.73      134.58     34.18 o 
   6  14   4       72.15       34.51     29.35 o 
   7  14   4      666.88      698.16     82.32 o 
   8  14   4      230.48      196.75     53.68 o 
   9  14   4      305.82      277.28     84.65 o 
  10  14   4       32.88      156.57     80.28 o 
  -9  15   4       81.85      153.77     89.70 o 
  -8  15   4      358.08      420.26     59.58 o 
  -7  15   4      155.61      138.23     48.31 o 
  -6  15   4      750.01      793.71     78.34 o 
  -5  15   4       12.35      -16.43     33.25 o 
  -4  15   4      446.91      495.24     63.27 o 
  -3  15   4       39.69       51.67     25.40 o 
  -2  15   4      597.90      632.95     49.86 o 
  -1  15   4      499.87      527.79     47.06 o 
   0  15   4     1914.41     2025.35     67.34 o 
   1  15   4      465.70      448.86     36.74 o 
   2  15   4      663.84      606.72     50.36 o 
   3  15   4       34.39       27.04     27.74 o 
   4  15   4      446.73      434.87     48.60 o 
   5  15   4       20.44       17.73     27.38 o 
   6  15   4      733.43      610.53     67.99 o 
   7  15   4      165.86      261.59     60.02 o 
   8  15   4      358.11      358.10     94.43 o 
   9  15   4       87.21       80.14     62.39 o 
  -9  16   4       90.86      199.09     66.13 o 
  -8  16   4       46.03       69.78     39.41 o 
  -7  16   4      534.56      520.88     74.09 o 
  -6  16   4      470.90      474.43     69.22 o 
  -5  16   4      268.14      313.71     57.18 o 
  -4  16   4      235.49      243.61     38.30 o 
  -3  16   4      929.90     1061.99     63.12 o 
  -2  16   4      149.13      132.58     32.32 o 
  -1  16   4      485.93      447.61     45.35 o 
   0  16   4       56.88       45.74     45.30 o 
   1  16   4      576.29      608.89     42.25 o 
   2  16   4      120.28       77.75     30.94 o 
   3  16   4     1009.09      977.53     63.64 o 
   4  16   4      221.23      303.81     44.63 o 
   5  16   4      260.29      248.16     44.09 o 
   6  16   4      484.24      509.18     57.24 o 
   7  16   4      548.10      484.85     73.49 o 
   8  16   4       58.30       41.92     50.77 o 
   9  16   4       87.88       24.00     71.70 o 
  -8  17   4      111.72      112.82     45.24 o 
  -7  17   4      127.74       31.66     55.92 o 
  -6  17   4      292.72      447.43     72.38 o 
  -5  17   4      293.80      218.30     67.52 o 
  -4  17   4      438.73      598.47     71.46 o 
  -3  17   4        2.71       -0.98     31.12 o 
  -2  17   4      317.29      302.49     42.72 o 
  -1  17   4       16.57       11.77     27.06 o 
   0  17   4      399.62      456.61     48.07 o 
   1  17   4       18.65       -1.84     31.31 o 
   2  17   4      288.86      371.16     45.50 o 
   3  17   4        1.92       -4.97     26.54 o 
   4  17   4      412.66      349.19     47.75 o 
   5  17   4      293.50      268.48     56.66 o 
   6  17   4      308.71      369.47     53.19 o 
   7  17   4      144.85       89.45     49.81 o 
   8  17   4      115.86       48.83     62.29 o 
  -7  18   4      319.72      456.77     78.80 o 
  -6  18   4       53.11       50.64     45.37 o 
  -5  18   4      156.94      178.45     51.81 o 
  -4  18   4       53.87       42.53     40.28 o 
  -3  18   4      656.13      748.09     60.75 o 
  -2  18   4      108.43      146.51     36.81 o 
  -1  18   4      637.64      710.34     58.89 o 
   0  18   4      398.96      398.26     93.70 o 
   1  18   4      607.78      690.33     73.04 o 
   2  18   4      130.83       86.71     34.50 o 
   3  18   4      664.20      623.54     58.77 o 
   4  18   4       50.41       26.17     51.05 o 
   5  18   4      139.16      126.52     40.82 o 
   6  18   4       59.09      -23.12     31.63 o 
   7  18   4      319.57      328.42     67.00 o 
  -6  19   4      315.40      278.08     62.54 o 
  -5  19   4      117.47      104.22     46.93 o 
  -4  19   4      320.94      342.30     64.44 o 
  -3  19   4       32.27        5.53     36.62 o 
  -2  19   4      240.19      260.40     43.77 o 
  -1  19   4       21.92       60.27     31.89 o 
   0  19   4      329.27      249.69     56.72 o 
   1  19   4       15.01       66.00     39.68 o 
   2  19   4      258.82      271.58     55.98 o 
   3  19   4       31.58      -11.57     32.05 o 
   4  19   4      329.34      328.64     65.76 o 
   5  19   4      116.57       86.87     39.12 o 
   6  19   4      297.11      419.38     58.78 o 
  -5  20   4      183.97      183.37     77.74 o 
  -4  20   4      157.11      185.19     53.72 o 
  -3  20   4       94.79       77.56     45.44 o 
  -2  20   4       37.90       64.01     35.57 o 
  -1  20   4      148.02      143.66     52.51 o 
   0  20   4        4.15       69.82     56.72 o 
   1  20   4      133.33      173.25     52.23 o 
   2  20   4       41.65       45.85     42.67 o 
   3  20   4       82.76       71.20     47.03 o 
   4  20   4      153.93      198.82     49.45 o 
   5  20   4      180.85      150.10     47.36 o 
  -4  21   4      160.98      192.71     57.66 o 
  -3  21   4       33.61       27.05     46.86 o 
  -2  21   4       63.96       -1.23     40.31 o 
  -1  21   4      130.02      159.80     54.92 o 
   0  21   4      140.37      161.23    117.88 o 
   1  21   4      132.12      121.19    116.28 o 
   2  21   4       61.38       55.29     42.98 o 
   3  21   4       38.03        8.26     45.79 o 
   4  21   4      154.52      118.23     43.08 o 
  -2  22   4       51.33       48.43     71.85 o 
  -1  22   4      107.93      135.90     55.33 o 
   0  22   4       71.76      162.26     60.12 o 
   1  22   4      107.76       87.18     51.01 o 
   2  22   4       57.29       97.22     54.54 o 
   1   0   5       15.69       45.41     15.21 o 
   3   0   5     2283.08     2924.76    127.12 o 
   4   0   5     2620.84     3192.20     63.40 o 
   5   0   5      315.66      321.91     21.25 o 
   6   0   5        4.76       -4.01     11.42 o 
   7   0   5        0.80       -7.23     12.24 o 
   8   0   5       61.21       76.97     20.13 o 
   9   0   5       40.96       53.17     27.39 o 
  10   0   5       36.62       53.06     28.65 o 
  11   0   5       11.09       11.48     33.97 o 
  12   0   5        0.97      -17.65     33.49 o 
  13   0   5        0.77       12.52     45.24 o 
 -13   1   5       47.53       25.18     43.02 o 
 -12   1   5        5.98       23.78     39.36 o 
 -11   1   5        7.61       -8.82     25.38 o 
 -10   1   5       20.84      -21.42     24.24 o 
  -9   1   5      239.38      269.24     36.79 o 
  -8   1   5      247.76      270.39     28.61 o 
  -7   1   5      475.81      489.46     31.46 o 
  -6   1   5      638.11      717.58     65.30 o 
  -5   1   5     1161.83     1205.17     45.12 o 
  -4   1   5     1453.78     1393.46     39.17 o 
  -3   1   5     1698.78     1999.52     45.31 o 
  -2   1   5     3187.44     3497.93     78.40 o 
   0   1   5       94.04      304.64     19.73 o 
   2   1   5     3176.29     3503.85     77.49 o 
   3   1   5     1652.97     1895.58     63.07 o 
   4   1   5     1430.36     1352.00     36.09 o 
   5   1   5     1191.36     1210.15     36.76 o 
   6   1   5      643.38      700.68     31.02 o 
   7   1   5      491.17      556.42     41.54 o 
   8   1   5      236.52      224.01     26.20 o 
   9   1   5      215.46      232.76     36.94 o 
  10   1   5       26.24       44.74     30.64 o 
  11   1   5        4.83       30.16     37.81 o 
  12   1   5        7.35      -26.40     32.76 o 
  13   1   5       54.16       51.62     49.09 o 
 -13   2   5       19.44       78.55     46.15 o 
 -12   2   5        0.06        7.99     40.02 o 
 -11   2   5      151.53      123.92     38.26 o 
 -10   2   5      203.26      237.90     50.68 o 
  -9   2   5      315.02      377.79     41.84 o 
  -8   2   5      288.57      267.28     33.26 o 
  -7   2   5      823.38      847.16     40.30 o 
  -6   2   5      467.23      453.35     30.45 o 
  -5   2   5     1714.52     2039.47     53.63 o 
  -4   2   5      400.16      388.66     26.99 o 
  -3   2   5       15.06        9.91     10.19 o 
  -2   2   5     6690.94     7308.28    131.78 o 
  -1   2   5     4019.97     3650.91     75.09 o 
   0   2   5      692.16      889.20     26.06 o 
   1   2   5     3994.20     3536.46     65.61 o 
   2   2   5     6711.14     7163.40    131.70 o 
   3   2   5       13.55       11.16     14.61 o 
   4   2   5      417.49      388.30     24.45 o 
   5   2   5     1679.92     1981.93     43.70 o 
   6   2   5      467.18      465.11     23.73 o 
   7   2   5      826.58      900.24     33.90 o 
   8   2   5      303.30      340.79     48.62 o 
   9   2   5      293.00      322.15     40.52 o 
  10   2   5      222.57      141.25     43.48 o 
  11   2   5      161.04      101.91     44.30 o 
  12   2   5        0.16      -34.83     34.83 o 
  13   2   5       20.71       -2.96     42.48 o 
 -13   3   5       27.44       -1.98     43.25 o 
 -12   3   5       64.28       58.57     35.95 o 
 -11   3   5      163.51      193.58     52.33 o 
 -10   3   5      336.29      322.64     44.34 o 
  -9   3   5        7.52       43.41     21.64 o 
  -8   3   5      479.14      504.77     36.52 o 
  -7   3   5       42.24       38.99     17.50 o 
  -6   3   5      164.35      213.26     23.01 o 
  -5   3   5      224.24      191.40     20.78 o 
  -4   3   5      688.19      636.24     29.96 o 
  -3   3   5      601.67      615.45     27.21 o 
  -2   3   5     7526.31     7211.55    116.00 o 
  -1   3   5     4041.80     5437.80     99.54 o 
   0   3   5      385.67      406.10     20.08 o 
   1   3   5     3981.67     5354.10     79.27 o 
   2   3   5     7667.63     7319.38    113.11 o 
   3   3   5      623.78      649.34     25.35 o 
   4   3   5      692.78      674.33     27.43 o 
   5   3   5      221.63      212.42     18.84 o 
   6   3   5      164.96      197.50     17.11 o 
   7   3   5       49.39       46.76     18.17 o 
   8   3   5      467.62      443.69     57.43 o 
   9   3   5        9.66        0.52     23.13 o 
  10   3   5      349.11      302.24     54.72 o 
  11   3   5      170.78      131.96     42.75 o 
  12   3   5       72.78       33.02     41.87 o 
  13   3   5       30.76      118.17     70.83 o 
 -12   4   5        8.41       82.05     45.35 o 
 -11   4   5       87.17       42.92     40.15 o 
 -10   4   5      280.07      288.71     35.93 o 
  -9   4   5      174.70      169.55     37.21 o 
  -8   4   5      221.61      282.14     31.42 o 
  -7   4   5       73.50       53.74     19.50 o 
  -6   4   5        6.80      -12.07     13.70 o 
  -5   4   5      544.78      634.01     32.95 o 
  -4   4   5      408.08      415.08     25.68 o 
  -3   4   5     2411.49     2208.59     54.15 o 
  -2   4   5      840.30      941.90     40.76 o 
  -1   4   5     3281.27     3611.99     78.37 o 
   0   4   5    15945.95    16008.81    587.13 o 
   1   4   5     3294.76     3628.69     66.30 o 
   2   4   5      853.98      963.50     27.76 o 
   3   4   5     2451.67     2212.37     48.79 o 
   4   4   5      436.11      471.45     22.93 o 
   5   4   5      521.24      584.51     26.75 o 
   6   4   5       11.53      -13.71     15.53 o 
   7   4   5       67.33       32.96     20.24 o 
   8   4   5      217.58      252.42     37.25 o 
   9   4   5      160.44      143.94     38.50 o 
  10   4   5      273.02      242.08     58.54 o 
  11   4   5       96.04       55.57     39.99 o 
  12   4   5       11.56       76.07     56.50 o 
 -12   5   5       35.18       43.79     47.77 o 
 -11   5   5       81.95       67.14     34.36 o 
 -10   5   5      306.64      302.84     37.69 o 
  -9   5   5      140.23      155.24     36.20 o 
  -8   5   5      308.62      319.86     53.46 o 
  -7   5   5      997.23      953.52     74.68 o 
  -6   5   5       19.12       30.48     16.78 o 
  -5   5   5      406.05      428.36     29.48 o 
  -4   5   5     2031.51     1938.25     54.15 o 
  -3   5   5     1752.76     1814.99     50.26 o 
  -2   5   5     5412.93     6019.04    104.86 o 
  -1   5   5      581.41      598.79     21.66 o 
   0   5   5     6752.10     6524.19    103.02 o 
   1   5   5      567.05      541.73     24.00 o 
   2   5   5     5527.36     6277.42     91.26 o 
   3   5   5     1785.69     1858.49     43.66 o 
   4   5   5     2046.02     2000.41     45.99 o 
   5   5   5      384.30      379.56     33.77 o 
   6   5   5       27.28       41.30     18.68 o 
   7   5   5      998.21     1013.24     51.58 o 
   8   5   5      344.38      326.80     47.39 o 
   9   5   5      126.36      124.04     44.14 o 
  10   5   5      319.69      382.07     57.50 o 
  11   5   5       93.40      159.77     70.76 o 
  12   5   5       34.77       45.52     63.56 o 
 -12   6   5       12.09      -21.10     41.86 o 
 -11   6   5      216.37      180.45     43.28 o 
 -10   6   5      266.64      272.54     38.88 o 
  -9   6   5      171.14      112.82     27.41 o 
  -8   6   5     1043.87     1026.30     59.13 o 
  -7   6   5     1654.68     1618.41     67.85 o 
  -6   6   5     1303.16     1387.78     78.49 o 
  -5   6   5       51.88       30.02     15.01 o 
  -4   6   5      901.60      920.80     39.06 o 
  -3   6   5      682.20      659.15     25.60 o 
  -2   6   5     2253.69     2411.08     48.66 o 
  -1   6   5     9790.54     9730.22    147.14 o 
   0   6   5      250.67      243.18     17.77 o 
   1   6   5     9892.17    10066.41    132.83 o 
   2   6   5     2301.63     2549.24     49.11 o 
   3   6   5      714.26      689.02     24.26 o 
   4   6   5      879.82      872.10     43.36 o 
   5   6   5       50.66       50.97     27.00 o 
   6   6   5     1320.44     1342.01     55.10 o 
   7   6   5     1640.84     1646.37     78.50 o 
   8   6   5     1031.58      998.98    101.08 o 
   9   6   5      186.81      158.89     67.38 o 
  10   6   5      268.60      309.86     79.92 o 
  11   6   5      207.64      265.07     83.05 o 
  12   6   5       12.52       28.94     55.41 o 
 -12   7   5      230.82      177.53     47.98 o 
 -11   7   5        4.06       -5.05     26.80 o 
 -10   7   5       21.33       28.02     27.01 o 
  -9   7   5      176.97      194.79     36.81 o 
  -8   7   5      525.01      562.17     67.34 o 
  -7   7   5      307.07      307.10     37.44 o 
  -6   7   5     1235.06     1248.45     67.64 o 
  -5   7   5      236.12      225.69     29.80 o 
  -3   7   5      902.93      906.66     31.08 o 
  -2   7   5     2745.04     2951.73     57.05 o 
  -1   7   5     2355.41     2282.38     47.94 o 
   0   7   5     3094.18     3198.97     57.97 o 
   1   7   5     2356.85     2293.52     46.02 o 
   2   7   5     2753.45     2981.87     75.66 o 
   3   7   5      957.38      982.26     28.73 o 
   4   7   5      360.04      315.99     27.83 o 
   5   7   5      263.15      253.93     27.81 o 
   6   7   5     1216.61     1210.97     53.11 o 
   7   7   5      302.93      288.18     43.34 o 
   8   7   5      506.19      715.14     94.76 o 
   9   7   5      162.75       81.23     59.78 o 
  10   7   5       23.47      -40.87     40.87 o 
  11   7   5        6.34       10.04     50.54 o 
  12   7   5      222.82      297.21     94.76 o 
 -12   8   5        7.92       49.80     38.72 o 
 -11   8   5       23.39        4.65     28.73 o 
 -10   8   5        4.40       -2.08     25.63 o 
  -9   8   5      105.63      138.27     42.76 o 
  -8   8   5      723.65      668.65     63.99 o 
  -7   8   5       67.03       98.25     29.18 o 
  -6   8   5      678.20      693.41     48.88 o 
  -5   8   5      118.13       79.68     30.00 o 
  -4   8   5      842.05      881.01     34.10 o 
  -3   8   5      867.63      802.52     30.84 o 
  -2   8   5      734.99      782.96     39.86 o 
  -1   8   5      186.73      141.44     15.66 o 
   0   8   5      634.68      589.21     42.98 o 
   1   8   5      191.69      189.69     15.58 o 
   2   8   5      765.13      825.03     39.95 o 
   3   8   5      859.03      812.64     27.24 o 
   4   8   5      891.17      921.71     38.78 o 
   5   8   5      121.63       97.95     22.18 o 
   6   8   5      668.08      664.05     41.44 o 
   7   8   5       79.83       16.58     40.14 o 
   8   8   5      693.08      611.73     94.10 o 
   9   8   5      105.23       92.72     53.45 o 
  10   8   5        5.67      -41.31     41.31 o 
  11   8   5       22.30      -44.58     44.58 o 
  12   8   5        5.49      -25.16     61.16 o 
 -12   9   5      121.74      115.42     53.63 o 
 -11   9   5        6.66        4.57     29.07 o 
 -10   9   5       11.54       22.66     33.08 o 
  -9   9   5      481.05      467.61     52.32 o 
  -8   9   5      297.93      261.58     40.41 o 
  -7   9   5      462.77      407.14     44.96 o 
  -6   9   5      196.50      169.30     31.58 o 
  -5   9   5      489.72      561.33     43.93 o 
  -4   9   5       65.23       75.32     16.44 o 
  -3   9   5      195.27      188.66     19.20 o 
  -2   9   5      463.22      558.11     30.37 o 
  -1   9   5     1078.98     1084.98     34.74 o 
   0   9   5     3590.08     4109.04    116.44 o 
   1   9   5     1130.98     1197.49     44.00 o 
   2   9   5      482.96      469.70     26.40 o 
   3   9   5      188.39      199.80     26.00 o 
   4   9   5       66.71       93.22     19.23 o 
   5   9   5      471.65      456.30     35.30 o 
   6   9   5      213.03      202.96     56.79 o 
   7   9   5      443.37      437.78     80.50 o 
   8   9   5      281.41      349.79     77.01 o 
   9   9   5      486.75      414.51     87.34 o 
  10   9   5       12.99        3.56     52.14 o 
  11   9   5        5.54       20.73     54.61 o 
  12   9   5      115.18       70.76     68.94 o 
 -11  10   5       30.19       23.33     32.82 o 
 -10  10   5        4.49       51.74     36.43 o 
  -9  10   5       38.79        6.13     30.17 o 
  -8  10   5       86.43       51.84     34.76 o 
  -7  10   5       25.48       38.06     28.02 o 
  -6  10   5      308.32      305.37     77.22 o 
  -5  10   5       47.12       11.01     23.95 o 
  -4  10   5      139.73      173.95     23.49 o 
  -3  10   5      543.88      513.76     28.52 o 
  -2  10   5      505.23      505.09     35.34 o 
  -1  10   5      232.79      258.82     23.08 o 
   0  10   5        6.01       -0.85     10.99 o 
   1  10   5      241.73      235.61     22.81 o 
   2  10   5      539.05      526.11     29.06 o 
   3  10   5      580.99      580.06     39.32 o 
   4  10   5      162.59      153.36     38.19 o 
   5  10   5       41.11      108.72     43.78 o 
   6  10   5      313.57      358.80     73.38 o 
   7  10   5       23.75        1.16     45.96 o 
   8  10   5       83.23       65.16     53.74 o 
   9  10   5       33.89       21.96     51.27 o 
  10  10   5        4.34      -24.29     51.12 o 
  11  10   5       31.10      -19.42     54.61 o 
 -11  11   5       19.47        8.80     32.66 o 
 -10  11   5       21.16       58.38     40.41 o 
  -9  11   5        0.68        6.02     30.59 o 
  -8  11   5       52.33       57.31     32.57 o 
  -7  11   5      393.23      335.29     52.17 o 
  -6  11   5     1011.73     1044.37     63.53 o 
  -5  11   5       41.55       83.67     34.80 o 
  -4  11   5      171.72      181.73     24.73 o 
  -3  11   5       72.44       86.93     16.95 o 
  -2  11   5       25.33        5.86     13.42 o 
  -1  11   5      583.42      576.17     32.60 o 
   0  11   5      336.99      407.48     29.45 o 
   1  11   5      600.68      628.19     36.12 o 
   2  11   5       26.90       22.18     17.42 o 
   3  11   5       88.59       96.72     20.85 o 
   4  11   5      190.51      165.58     25.68 o 
   5  11   5       33.00       15.62     40.32 o 
   6  11   5     1008.56      990.75    107.77 o 
   7  11   5      408.49      350.95     77.59 o 
   8  11   5       59.07       94.90     53.52 o 
   9  11   5        1.04       14.76     53.38 o 
  10  11   5       23.93       12.36     48.65 o 
  11  11   5       15.49       -4.29     59.78 o 
 -11  12   5       17.63       20.07     34.23 o 
 -10  12   5      137.55      193.96     49.33 o 
  -9  12   5       46.01       21.81     32.33 o 
  -8  12   5      223.24      257.11     45.53 o 
  -7  12   5      215.70      285.42     45.90 o 
  -6  12   5       11.51       18.55     26.08 o 
  -5  12   5     1041.44     1131.16     66.28 o 
  -4  12   5      642.86      596.65     34.33 o 
  -3  12   5      145.48      135.49     19.54 o 
  -2  12   5      715.65      721.83     34.49 o 
  -1  12   5        5.69      -10.30     12.11 o 
   0  12   5     1217.23     1227.76     47.34 o 
   1  12   5        5.82      -13.91     14.93 o 
   2  12   5      745.71      735.84     40.13 o 
   3  12   5      130.60      164.58     33.50 o 
   4  12   5      630.90      703.57     51.51 o 
   5  12   5     1046.82     1167.33     66.27 o 
   6  12   5        8.53      -35.49     35.49 o 
   7  12   5      227.40      152.20     65.81 o 
   8  12   5      233.41      212.42     74.61 o 
   9  12   5       52.79        5.67     58.03 o 
  10  12   5      132.37      129.22     73.30 o 
  11  12   5       14.31        5.16     66.90 o 
 -10  13   5       22.36       -2.35     28.80 o 
  -9  13   5       15.84       32.96     47.54 o 
  -8  13   5       52.56        5.80     32.53 o 
  -7  13   5      278.02      349.33     47.42 o 
  -6  13   5      114.59       86.76     31.95 o 
  -5  13   5      197.57      200.87     39.23 o 
  -4  13   5      719.31      761.08     46.30 o 
  -3  13   5      146.06      132.27     21.16 o 
  -2  13   5      179.69      129.14     22.28 o 
  -1  13   5      861.26      862.55     56.09 o 
   0  13   5       29.41       31.75     18.65 o 
   1  13   5      868.32      844.23     78.86 o 
   2  13   5      206.83      192.77     27.41 o 
   3  13   5      129.24      137.09     25.76 o 
   4  13   5      722.23      718.11     53.53 o 
   5  13   5      206.70      257.87     40.86 o 
   6  13   5      110.21      100.43     58.25 o 
   7  13   5      297.71      289.79     79.85 o 
   8  13   5       51.51       36.94     56.07 o 
   9  13   5       17.91       45.60     61.45 o 
  10  13   5       20.09        8.00     56.36 o 
 -10  14   5        4.68       39.55     34.82 o 
  -9  14   5        7.07        8.55     35.29 o 
  -8  14   5        9.57       62.98     33.66 o 
  -7  14   5       10.63        7.30     27.25 o 
  -6  14   5       75.79       17.51     33.03 o 
  -5  14   5      550.05      553.52     53.59 o 
  -4  14   5       49.10       22.61     19.35 o 
  -3  14   5      362.46      345.69     32.92 o 
  -2  14   5       82.75       39.50     17.62 o 
  -1  14   5      101.06      105.24     24.67 o 
   0  14   5       42.89       44.80     20.47 o 
   1  14   5       92.01       87.33     27.75 o 
   2  14   5       82.43       85.03     23.12 o 
   3  14   5      344.85      325.81     41.61 o 
   4  14   5       61.74       22.34     47.37 o 
   5  14   5      536.42      520.84     52.26 o 
   6  14   5       61.02      -25.67     47.63 o 
   7  14   5       11.48       70.10     58.32 o 
   8  14   5       12.18      -27.05     54.90 o 
   9  14   5        5.08      -43.63     59.85 o 
  10  14   5        5.05      -25.02     63.12 o 
  -9  15   5       42.36       27.10     33.17 o 
  -8  15   5       66.27       38.70     36.02 o 
  -7  15   5        1.02       29.70     33.16 o 
  -6  15   5       83.01       60.46     30.91 o 
  -5  15   5      104.69      117.35     29.55 o 
  -4  15   5      446.89      419.13     48.01 o 
  -3  15   5      144.56       89.22     22.93 o 
  -2  15   5      246.29      260.11     32.07 o 
  -1  15   5      258.14      233.76     37.01 o 
   0  15   5      219.97      195.05     34.33 o 
   1  15   5      253.23      212.21     35.40 o 
   2  15   5      228.97      273.96     32.40 o 
   3  15   5      132.42       79.79     30.35 o 
   4  15   5      440.48      313.88     43.97 o 
   5  15   5      107.92      106.70     33.85 o 
   6  15   5       81.29      101.88     42.91 o 
   7  15   5        2.06       78.90     58.76 o 
   8  15   5       72.20       78.61     59.19 o 
   9  15   5       44.05        9.16     58.83 o 
  -9  16   5        4.78       35.66     35.00 o 
  -8  16   5       66.25       43.25     31.74 o 
  -7  16   5       25.80       58.04     32.31 o 
  -6  16   5       16.63        8.91     25.97 o 
  -5  16   5       29.92        7.69     30.20 o 
  -4  16   5       52.75       63.79     31.64 o 
  -3  16   5      101.63      115.16     63.42 o 
  -2  16   5      403.73      392.74     38.16 o 
  -1  16   5       47.98       36.44     19.10 o 
   0  16   5      217.47      177.48     35.52 o 
   1  16   5       37.03       46.41     26.98 o 
   2  16   5      374.80      332.68     43.26 o 
   3  16   5      114.93       54.69     34.80 o 
   4  16   5       60.04       12.45     30.74 o 
   5  16   5       29.85       41.88     31.75 o 
   6  16   5       16.57      108.71     45.88 o 
   7  16   5       24.06       -5.45     59.27 o 
   8  16   5       69.73       67.63     68.65 o 
   9  16   5        2.99       -1.75     63.19 o 
  -8  17   5       13.74       -1.50     32.14 o 
  -7  17   5       15.57       24.57     28.85 o 
  -6  17   5       85.06      111.75     40.76 o 
  -5  17   5       89.76      123.51     39.30 o 
  -4  17   5      148.83      150.26     38.80 o 
  -3  17   5      152.47      186.35     39.22 o 
  -2  17   5       45.56       66.79     26.42 o 
  -1  17   5      112.72      115.13     49.27 o 
   0  17   5       22.92       -0.15     31.95 o 
   1  17   5      104.70       17.98     33.81 o 
   2  17   5       46.69        5.03     39.96 o 
   3  17   5      154.08      130.67     37.06 o 
   4  17   5      154.87      125.36     36.74 o 
   5  17   5       90.48      100.46     38.18 o 
   6  17   5       80.41       62.73     40.22 o 
   7  17   5       17.96      -52.43     52.43 o 
   8  17   5       10.88       -4.51     65.09 o 
  -7  18   5       64.41      139.62     70.81 o 
  -6  18   5       28.07       74.57     36.42 o 
  -5  18   5       94.57       96.33     38.43 o 
  -4  18   5       53.18       44.65     34.54 o 
  -3  18   5      113.70       87.38     35.90 o 
  -2  18   5       29.22       27.76     29.22 o 
  -1  18   5       36.57       19.16     30.18 o 
   0  18   5        4.77      -26.64     26.64 o 
   1  18   5       31.36       15.31     35.05 o 
   2  18   5       26.70        0.85     37.59 o 
   3  18   5      113.46      105.57     37.16 o 
   4  18   5       55.17        7.40     29.21 o 
   5  18   5       98.29      117.77     48.26 o 
   6  18   5       24.75        4.04     58.58 o 
   7  18   5       65.67        4.51     56.87 o 
  -6  19   5       36.55       72.32     51.77 o 
  -5  19   5       42.91       90.52     50.68 o 
  -4  19   5       16.52       65.43     36.45 o 
  -3  19   5      157.11      138.49     38.97 o 
  -2  19   5       20.32       28.12     40.06 o 
  -1  19   5       50.03       53.40     38.11 o 
   0  19   5       91.65       97.94     46.00 o 
   1  19   5       44.72       41.88     41.88 o 
   2  19   5       22.95       52.25     42.20 o 
   3  19   5      155.50      225.05    101.92 o 
   4  19   5       20.90       18.04     37.97 o 
   5  19   5       38.11       17.31     43.54 o 
   6  19   5       32.82       70.95     47.74 o 
  -5  20   5       32.65       72.74     73.18 o 
  -4  20   5      113.59      188.42     45.13 o 
  -3  20   5       30.94        7.26     38.83 o 
  -2  20   5       50.97       87.87     60.36 o 
  -1  20   5       47.65       38.39     43.45 o 
   0  20   5       24.72        9.79     41.63 o 
   1  20   5       52.98      101.16     49.05 o 
   2  20   5       46.56       52.42     45.68 o 
   3  20   5       33.18       81.26     47.62 o 
   4  20   5      107.19       65.73     46.53 o 
   5  20   5       28.60      -20.82     53.12 o 
  -4  21   5        2.99       93.87     51.46 o 
  -3  21   5       31.62       28.06     46.00 o 
  -2  21   5       44.47       58.91     48.04 o 
  -1  21   5        3.71       21.90     44.50 o 
   0  21   5       12.82       34.79     47.08 o 
   1  21   5        3.84       40.22     44.26 o 
   2  21   5       39.82       57.23     69.81 o 
   3  21   5       25.64       16.19     45.73 o 
   4  21   5        3.37        3.53     43.96 o 
  -1  22   5       25.54       22.18     69.74 o 
   0  22   5       42.95       47.77     49.90 o 
   1  22   5       20.09       50.78     52.14 o 
   1   0   6       51.98       78.93     16.78 o 
   2   0   6     1432.41     1580.66     50.03 o 
   3   0   6        7.37       27.55     22.54 o 
   4   0   6    16990.85    16906.54    245.94 o 
   5   0   6     1262.31     1224.99     38.61 o 
   6   0   6     4174.13     4330.46     87.92 o 
   7   0   6       20.76       15.86     16.00 o 
   8   0   6      368.61      350.87     37.71 o 
   9   0   6      118.73      104.57     32.03 o 
  10   0   6      243.69      278.32     42.72 o 
  11   0   6        4.09       -4.69     29.60 o 
  12   0   6      493.69      660.30     82.21 o 
  13   0   6       38.83        0.23     75.05 o 
 -12   1   6        4.70        9.64     35.57 o 
 -11   1   6      322.70      345.49     69.54 o 
 -10   1   6        7.59       20.22     36.58 o 
  -9   1   6       85.59       76.67     38.43 o 
  -8   1   6      811.58      918.12     44.11 o 
  -7   1   6     2137.63     2058.88     60.56 o 
  -6   1   6      175.43      139.34     20.37 o 
  -5   1   6     7350.55     6897.68    158.71 o 
  -4   1   6     3539.10     3981.65     77.31 o 
  -3   1   6    10859.81    11339.76    168.94 o 
  -2   1   6     2650.52     2565.44     81.23 o 
  -1   1   6     7724.60     7804.23    142.91 o 
   0   1   6       56.18       69.99     11.95 o 
   1   1   6     7219.49     7247.23    137.90 o 
   3   1   6    11342.53    11650.32    223.33 o 
   4   1   6     3686.25     4106.79     94.02 o 
   5   1   6     7428.92     7239.16    119.97 o 
   6   1   6      156.43      174.94     19.09 o 
   7   1   6     2078.88     2038.84     57.53 o 
   8   1   6      812.51      935.77     56.66 o 
   9   1   6      124.92      160.14     33.80 o 
  10   1   6        4.30       33.03     27.63 o 
  11   1   6      310.01      361.13     61.96 o 
  12   1   6        2.62      -18.89     59.19 o 
 -12   2   6      236.79      291.99     89.01 o 
 -11   2   6       82.52       49.98     51.01 o 
 -10   2   6     1313.46     1387.59    112.90 o 
  -9   2   6      239.82      203.62     40.90 o 
  -8   2   6      319.49      361.35     39.42 o 
  -7   2   6     1143.01     1185.95     46.68 o 
  -6   2   6     1845.78     1832.37     54.85 o 
  -5   2   6       33.23       52.78     14.93 o 
  -4   2   6     6118.29     5919.19    105.56 o 
  -3   2   6     5484.90     5604.55     97.69 o 
  -2   2   6     3227.92     3376.66     65.43 o 
   0   2   6     2549.59     3043.47     54.87 o 
   2   2   6     3078.49     3080.93     74.38 o 
   3   2   6     5651.26     5545.57    112.45 o 
   4   2   6     6217.85     6151.89    123.25 o 
   5   2   6       34.14       20.49      9.81 o 
   6   2   6     1963.73     1951.82     46.55 o 
   7   2   6     1104.80     1083.33     54.67 o 
   8   2   6      377.76      433.35     68.41 o 
   9   2   6      243.25      292.85     41.07 o 
  10   2   6     1441.03     1661.35    296.08 o 
  11   2   6       94.28       87.35     44.56 o 
  12   2   6      206.44      252.63     59.58 o 
 -12   3   6       80.06      121.12     41.21 o 
 -11   3   6      224.36      253.48     71.59 o 
 -10   3   6       53.65       47.36     38.87 o 
  -9   3   6      426.14      472.44     47.36 o 
  -8   3   6      325.73      379.99     34.07 o 
  -7   3   6     2432.40     2317.75     67.63 o 
  -6   3   6     2034.08     2031.83     59.55 o 
  -5   3   6    10755.59    10779.77    172.33 o 
  -4   3   6     5613.15     6077.55    109.58 o 
  -3   3   6    10819.65    10211.96    158.31 o 
  -2   3   6     2628.75     2707.10     58.96 o 
  -1   3   6     1632.68     1650.23     42.49 o 
   0   3   6     5372.83     4954.84     85.95 o 
   1   3   6     1453.53     1556.80     40.16 o 
   2   3   6     2767.35     2887.82     59.77 o 
   3   3   6    10767.42    10158.72    154.77 o 
   4   3   6     5781.49     6314.41    108.14 o 
   5   3   6    10617.05    10606.81    144.99 o 
   6   3   6     1959.55     1993.93     47.20 o 
   7   3   6     2495.86     2499.89     82.43 o 
   8   3   6      334.14      324.09     38.80 o 
   9   3   6      584.22      587.62     50.64 o 
  10   3   6       61.15       68.15     63.27 o 
  11   3   6      242.95      285.63     58.72 o 
  12   3   6       88.64      124.27     46.53 o 
 -12   4   6      222.44      217.77     59.47 o 
 -11   4   6       91.41      121.95     47.69 o 
 -10   4   6      277.54      350.48     46.76 o 
  -9   4   6      135.78      157.51     30.83 o 
  -8   4   6      860.72      865.82     46.56 o 
  -7   4   6       43.60       66.45     20.52 o 
  -6   4   6     5942.03     5565.67    112.27 o 
  -5   4   6      208.35      207.73     22.17 o 
  -4   4   6     5535.53     5402.16    101.40 o 
  -3   4   6     1348.98     1459.33     44.31 o 
  -2   4   6    14366.87    14160.69    205.06 o 
  -1   4   6      416.48      409.54     23.06 o 
   0   4   6     8787.50     8873.71    131.85 o 
   1   4   6      435.03      445.89     18.60 o 
   2   4   6    13774.65    13468.45    174.88 o 
   3   4   6     1442.39     1599.02     46.27 o 
   4   4   6     5187.13     5099.05     92.90 o 
   5   4   6      179.93      188.76     18.74 o 
   6   4   6     5686.94     5659.61    130.07 o 
   7   4   6       43.03       27.05     20.87 o 
   8   4   6      996.85      992.98     61.36 o 
   9   4   6      125.54       81.04     59.16 o 
  10   4   6      318.28      381.78     58.58 o 
  11   4   6       79.32       39.56     37.91 o 
  12   4   6      231.32      243.47     82.68 o 
 -12   5   6       35.50        6.54     40.51 o 
 -11   5   6      235.20      219.01     69.38 o 
 -10   5   6       11.60      -10.04     28.26 o 
  -9   5   6      481.60      470.75     41.18 o 
  -8   5   6      336.12      339.55     34.77 o 
  -7   5   6     1911.78     1865.94     62.17 o 
  -6   5   6      518.13      502.86     34.52 o 
  -5   5   6     1604.17     1678.90     53.44 o 
  -4   5   6       40.71       26.75     14.24 o 
  -3   5   6     5196.06     5568.66    103.01 o 
  -2   5   6     4742.30     5068.89     94.44 o 
  -1   5   6     4978.47     5048.93     95.58 o 
   0   5   6        0.56       -5.55      8.32 o 
   1   5   6     5754.87     5728.07    125.97 o 
   2   5   6     4908.28     5121.03     81.23 o 
   3   5   6     4997.37     5250.54     93.28 o 
   4   5   6       55.74       41.75     12.16 o 
   5   5   6     1315.76     1417.81     55.31 o 
   6   5   6      484.08      458.01     42.27 o 
   7   5   6     1843.76     1874.49     70.60 o 
   8   5   6      331.16      310.79     37.71 o 
   9   5   6      560.29      593.16     62.97 o 
  10   5   6       17.16       17.33     32.38 o 
  11   5   6      275.86      274.52     80.87 o 
  12   5   6       41.54      127.62     71.99 o 
 -12   6   6      444.91      448.89    114.79 o 
 -11   6   6      201.49      182.06     45.07 o 
 -10   6   6       80.73       94.03     28.60 o 
  -9   6   6        2.73       -4.28     21.84 o 
  -8   6   6     2088.00     2008.03     87.07 o 
  -7   6   6     1216.11     1227.79     53.58 o 
  -6   6   6     4243.22     3988.61     94.35 o 
  -5   6   6      624.42      652.63     36.53 o 
  -4   6   6     1995.55     1921.84     67.87 o 
  -3   6   6      727.33      733.01     26.67 o 
  -2   6   6     4559.78     4658.22    104.11 o 
  -1   6   6      932.15      945.25     32.20 o 
   0   6   6       99.06       33.78     12.81 o 
   1   6   6     1012.40     1096.64     39.44 o 
   2   6   6     4837.79     4926.90     79.45 o 
   3   6   6      760.69      737.13     27.21 o 
   4   6   6     2118.34     2018.29     70.45 o 
   5   6   6      592.78      598.04     38.46 o 
   6   6   6     4133.33     3889.95    102.80 o 
   7   6   6     1157.50     1030.01     54.66 o 
   8   6   6     2150.11     2142.48    102.45 o 
   9   6   6        3.59      -14.77     28.87 o 
  10   6   6      112.26      117.23     61.45 o 
  11   6   6      216.88      116.35     67.56 o 
  12   6   6      441.94      590.27    113.30 o 
 -12   7   6       18.88       33.47     50.20 o 
 -11   7   6       58.92      103.97     39.56 o 
 -10   7   6      109.52       94.75     30.03 o 
  -9   7   6      686.92      671.31     49.08 o 
  -8   7   6       15.10       35.55     21.60 o 
  -7   7   6     3902.93     3729.08     96.37 o 
  -6   7   6     1101.06     1064.12     49.28 o 
  -5   7   6     4758.75     4413.65     98.56 o 
  -4   7   6      689.09      645.13     35.53 o 
  -3   7   6     9466.93     9058.73    191.56 o 
  -2   7   6     3883.52     3936.22    104.16 o 
   0   7   6       98.50      111.06     15.13 o 
   2   7   6     3904.90     3817.69     68.58 o 
   3   7   6     9260.09     8932.87    128.36 o 
   4   7   6      690.70      623.02     62.40 o 
   5   7   6     4818.70     4454.50    108.21 o 
   6   7   6     1086.51     1059.05     52.29 o 
   7   7   6     3901.84     3760.44    200.09 o 
   8   7   6       21.59       53.24     53.52 o 
   9   7   6      632.89      854.03    110.46 o 
  10   7   6       96.53      114.90     61.52 o 
  11   7   6       53.14       99.77     64.21 o 
  12   7   6       20.82      -23.56     59.34 o 
 -12   8   6      149.42      119.39     45.76 o 
 -11   8   6      142.86      104.88     71.46 o 
 -10   8   6      447.44      478.04     46.63 o 
  -9   8   6       55.14       39.39     25.00 o 
  -8   8   6     1234.71     1361.00     61.83 o 
  -7   8   6        1.55       16.07     20.36 o 
  -6   8   6     1395.34     1282.90     53.98 o 
  -5   8   6      413.00      402.92     34.54 o 
  -4   8   6      577.97      538.67     27.61 o 
  -3   8   6      156.82      152.01     20.64 o 
  -2   8   6     1629.76     1435.42     40.70 o 
  -1   8   6      306.58      253.56     19.15 o 
   0   8   6     3093.63     2835.04     56.77 o 
   1   8   6      301.69      280.12     18.85 o 
   2   8   6     1705.79     1551.41     44.90 o 
   3   8   6      153.67      176.67     17.01 o 
   4   8   6      533.75      488.83     31.16 o 
   5   8   6      400.89      457.91     36.28 o 
   6   8   6     1395.05     1215.60     56.44 o 
   7   8   6        0.79       60.79     49.30 o 
   8   8   6     1191.31     1465.47    132.72 o 
   9   8   6       59.52        5.67     45.74 o 
  10   8   6      457.35      681.39    112.64 o 
  11   8   6      153.60      134.46     72.50 o 
  12   8   6      140.14      106.39     81.59 o 
 -11   9   6      132.01      131.86     43.37 o 
 -10   9   6       35.16       -7.97     26.68 o 
  -9   9   6      399.04      399.62     43.26 o 
  -8   9   6      299.53      349.07     39.21 o 
  -7   9   6     1886.71     1927.46     70.54 o 
  -6   9   6      537.72      555.42     40.72 o 
  -5   9   6     2831.03     2743.47     78.06 o 
  -4   9   6      884.54      880.92     50.79 o 
  -3   9   6     1896.52     1861.08     48.92 o 
  -2   9   6      508.07      509.62     29.91 o 
  -1   9   6      846.66      802.82     31.20 o 
   0   9   6      129.54      142.98     16.59 o 
   1   9   6      937.21      891.77     30.80 o 
   2   9   6      526.23      469.14     27.41 o 
   3   9   6     1802.55     1994.63     72.46 o 
   4   9   6      901.87      919.29     41.43 o 
   5   9   6     2894.38     2785.34     82.28 o 
   6   9   6      504.76      525.41     78.47 o 
   7   9   6     1911.04     1925.21    140.93 o 
   8   9   6      270.99      331.10     80.79 o 
   9   9   6      413.73      475.45     95.70 o 
  10   9   6       39.23       19.56     56.87 o 
  11   9   6      122.06       38.03     66.10 o 
 -11  10   6       31.22       26.47     30.97 o 
 -10  10   6      165.25      144.67     36.07 o 
  -9  10   6      148.48      136.34     32.74 o 
  -8  10   6      173.72      173.37     32.29 o 
  -7  10   6       97.69       73.30     24.87 o 
  -6  10   6     1644.81     1689.05     64.70 o 
  -5  10   6      197.63      180.55     28.13 o 
  -4  10   6     4542.92     4509.50    102.65 o 
  -3  10   6      325.36      309.82     24.16 o 
  -2  10   6     2611.78     2672.25     60.26 o 
  -1  10   6      673.29      763.68     35.74 o 
   0  10   6     1078.36     1170.82     47.95 o 
   1  10   6      643.13      708.22     34.36 o 
   2  10   6     2532.37     2564.23     82.71 o 
   3  10   6      317.27      335.83     32.65 o 
   4  10   6     4603.72     4479.07    113.14 o 
   5  10   6      173.68      159.83     33.55 o 
   6  10   6     1667.81     1447.07    124.72 o 
   7  10   6      108.64       75.56     51.70 o 
   8  10   6      193.19      225.58     69.23 o 
   9  10   6      135.50      168.06     71.41 o 
  10  10   6      140.12       69.38     57.16 o 
  11  10   6       35.20        2.04     52.58 o 
 -11  11   6      167.33      206.72     43.38 o 
 -10  11   6       87.30       72.81     32.56 o 
  -9  11   6      341.63      333.95     43.14 o 
  -8  11   6        4.87      -20.20     20.20 o 
  -7  11   6      345.53      334.81     38.46 o 
  -6  11   6       89.43       87.79     24.91 o 
  -5  11   6     2072.11     2188.96     72.65 o 
  -4  11   6      207.11      193.45     27.59 o 
  -3  11   6     1433.02     1359.31     44.82 o 
  -2  11   6      534.49      571.38     30.60 o 
  -1  11   6     4143.45     4126.26     84.74 o 
   0  11   6     1232.05     1303.21     56.22 o 
   1  11   6     4133.23     4236.79     90.40 o 
   2  11   6      491.60      483.69     38.74 o 
   3  11   6     1281.54     1268.70     67.11 o 
   4  11   6      195.75      169.51     29.30 o 
   5  11   6     2118.77     2166.73    193.55 o 
   6  11   6      101.69       93.52     49.89 o 
   7  11   6      358.25      395.38     84.36 o 
   8  11   6        2.36      -39.63     44.65 o 
   9  11   6      306.18      340.70     94.03 o 
  10  11   6       92.23        4.58     54.40 o 
  11  11   6      163.24      165.73     80.43 o 
 -10  12   6      263.65      317.28     47.17 o 
  -9  12   6      212.17      246.85     39.85 o 
  -8  12   6      566.18      657.92     52.48 o 
  -7  12   6      107.45      123.59     29.20 o 
  -6  12   6      164.30      191.47     31.39 o 
  -5  12   6      109.23      129.47     27.89 o 
  -4  12   6     1066.54     1003.76     82.66 o 
  -3  12   6       45.86       25.38     16.30 o 
  -2  12   6     1670.78     1640.51     49.81 o 
  -1  12   6      400.91      382.11     31.76 o 
   0  12   6     1907.12     2017.55     61.60 o 
   1  12   6      420.03      442.78     60.89 o 
   2  12   6     1634.51     1581.03     64.69 o 
   3  12   6       57.53       97.12     25.22 o 
   4  12   6     1113.21     1222.71     59.82 o 
   5  12   6       92.91      109.69     37.61 o 
   6  12   6      108.08      130.32     59.78 o 
   7  12   6       93.92       90.76     58.03 o 
   8  12   6      600.22      421.56     94.68 o 
   9  12   6      203.00      208.34     81.59 o 
  10  12   6      263.79      335.68     95.26 o 
 -10  13   6      124.58      107.92     38.13 o 
  -9  13   6      102.11       72.75     35.46 o 
  -8  13   6       39.11       22.22     31.30 o 
  -7  13   6      355.81      313.21     39.92 o 
  -6  13   6       99.73       76.59     27.87 o 
  -5  13   6     3023.12     3027.96    106.81 o 
  -4  13   6      119.49      114.12     25.88 o 
  -3  13   6      583.93      757.86     61.71 o 
  -2  13   6      152.03      149.76     25.53 o 
  -1  13   6     1034.94     1113.51     75.28 o 
   0  13   6       46.98       67.40     21.24 o 
   1  13   6      964.40     1022.18     54.93 o 
   2  13   6      171.03      200.66     46.06 o 
   3  13   6      557.85      645.78     46.99 o 
   4  13   6      126.48      144.24     40.10 o 
   5  13   6     2847.06     2803.96    229.18 o 
   6  13   6       98.32       55.78     48.87 o 
   7  13   6      352.31      438.58     93.23 o 
   8  13   6       38.82       32.14     58.69 o 
   9  13   6       99.95      171.84     72.36 o 
  10  13   6      121.76      188.35     83.92 o 
 -10  14   6      182.00      200.88     44.69 o 
  -9  14   6       34.12       33.33     29.82 o 
  -8  14   6      344.43      361.95     45.14 o 
  -7  14   6      113.02      136.35     31.19 o 
  -6  14   6      550.36      571.27     48.76 o 
  -5  14   6      162.22      157.72     31.33 o 
  -4  14   6     1166.68     1217.33     67.83 o 
  -3  14   6        0.56      -10.11     23.96 o 
  -2  14   6      861.55      945.16     57.06 o 
  -1  14   6       81.24       31.64     23.99 o 
   0  14   6     2146.09     2130.84     67.55 o 
   1  14   6       79.95       69.55     26.19 o 
   2  14   6      904.16     1008.24     57.57 o 
   3  14   6        2.41      -29.25     30.36 o 
   4  14   6     1222.72     1151.25    123.92 o 
   5  14   6      167.98      225.41     66.03 o 
   6  14   6      534.71      447.45     89.81 o 
   7  14   6      116.85      118.32     66.54 o 
   8  14   6      354.60      469.78    103.77 o 
   9  14   6       34.55      -37.67     62.39 o 
  10  14   6      183.35      231.69     97.59 o 
  -9  15   6      278.34      308.85     48.13 o 
  -8  15   6       48.94       69.40     32.49 o 
  -7  15   6      155.18      191.89     37.24 o 
  -6  15   6      347.51      377.98     43.24 o 
  -5  15   6      261.35      231.65     35.28 o 
  -4  15   6      271.04      270.18     43.22 o 
  -3  15   6      760.43      862.67     78.51 o 
  -2  15   6      352.43      433.49     45.84 o 
  -1  15   6      524.61      591.77     86.43 o 
   0  15   6       66.29       41.31     37.83 o 
   1  15   6      486.12      514.17     45.47 o 
   2  15   6      371.74      393.47     43.08 o 
   3  15   6      898.10      912.76     75.59 o 
   4  15   6      291.19      229.49     49.89 o 
   5  15   6      260.83      259.01     64.47 o 
   6  15   6      336.09      226.53     72.79 o 
   7  15   6      164.51      161.15     70.25 o 
   8  15   6       47.19       76.94     65.67 o 
   9  15   6      275.52      361.35     98.61 o 
  -8  16   6      151.57      123.22     36.58 o 
  -7  16   6      150.85      153.29     39.52 o 
  -6  16   6      808.62      773.97     56.74 o 
  -5  16   6        8.61       -4.36     30.41 o 
  -4  16   6      679.14      668.70     60.62 o 
  -3  16   6      793.52      828.00     71.73 o 
  -2  16   6      326.02      384.41     46.17 o 
  -1  16   6       52.37       79.54     35.02 o 
   0  16   6      108.68       81.61     28.22 o 
   1  16   6       45.78       31.72     26.73 o 
   2  16   6      328.38      333.65     53.91 o 
   3  16   6      825.88      986.10    107.37 o 
   4  16   6      732.02      777.54    101.63 o 
   5  16   6        8.72       26.07     38.12 o 
   6  16   6      859.62      873.35     86.07 o 
   7  16   6      149.73      178.67     77.67 o 
   8  16   6      143.07      208.42     85.45 o 
  -8  17   6       15.86       50.54     33.24 o 
  -7  17   6      268.35      292.81     48.39 o 
  -6  17   6      129.47       81.72     39.55 o 
  -5  17   6      835.38      990.37    103.20 o 
  -4  17   6      100.38      137.59     38.33 o 
  -3  17   6     1171.60     1198.99    117.40 o 
  -2  17   6        7.94       44.53     28.48 o 
  -1  17   6       96.19       87.78     33.14 o 
   0  17   6       17.14       27.50     27.25 o 
   1  17   6      112.95      162.57     35.39 o 
   2  17   6       11.93        4.82     35.68 o 
   3  17   6     1210.66     1123.59     88.01 o 
   4  17   6      115.56       96.77     56.39 o 
   5  17   6      873.26     1000.48     89.05 o 
   6  17   6      128.31      137.77     48.02 o 
   7  17   6      288.83      257.14     85.81 o 
   8  17   6       16.07      -52.65     64.65 o 
  -7  18   6       37.32       40.59     40.11 o 
  -6  18   6      244.33      301.86     52.37 o 
  -5  18   6      128.47      138.41     41.75 o 
  -4  18   6      118.29      102.46     38.41 o 
  -3  18   6      220.93      285.26     46.35 o 
  -2  18   6      274.49      178.42     49.57 o 
  -1  18   6       98.89      108.09     34.96 o 
   0  18   6      219.25      273.61     64.71 o 
   1  18   6      110.39       72.09     40.11 o 
   2  18   6      292.97      330.16     59.12 o 
   3  18   6      237.47      246.10     55.38 o 
   4  18   6      107.84      159.87     49.79 o 
   5  18   6      121.21       51.66     44.67 o 
   6  18   6      255.38      291.50     65.06 o 
   7  18   6       33.42      115.48     73.30 o 
  -6  19   6       59.29       71.54     41.29 o 
  -5  19   6      466.86      578.78     93.53 o 
  -4  19   6       55.78       55.59     35.19 o 
  -3  19   6      313.11      344.88     50.84 o 
  -2  19   6      180.29      201.21     52.00 o 
  -1  19   6      153.69      104.75     43.94 o 
   0  19   6       18.83       -0.52     47.49 o 
   1  19   6      129.40      103.38     46.64 o 
   2  19   6      193.18      119.08     82.72 o 
   3  19   6      258.85      238.69     67.78 o 
   4  19   6       60.26       19.69     40.84 o 
   5  19   6      456.45      604.85     80.93 o 
   6  19   6       54.92      100.95     49.71 o 
  -5  20   6       22.17       38.47     39.31 o 
  -4  20   6      331.64      530.99     62.23 o 
  -3  20   6       39.79       32.01     41.53 o 
  -2  20   6      197.50      208.52     76.68 o 
  -1  20   6        1.80       41.11     43.78 o 
   0  20   6       63.79      132.95     51.55 o 
   1  20   6        2.72      -16.64     85.99 o 
   2  20   6      167.39      106.15     48.54 o 
   3  20   6       38.60      -32.15     37.02 o 
   4  20   6      316.89      342.82     64.40 o 
   5  20   6       23.17        8.58     43.42 o 
  -3  21   6       54.76      -15.55     39.88 o 
  -2  21   6        0.40      -14.01     42.88 o 
  -1  21   6      214.33      315.03     97.95 o 
   0  21   6        5.75      -24.00     53.60 o 
   1  21   6      202.94      361.50     69.31 o 
   2  21   6        0.59      -35.83     40.54 o 
   3  21   6       52.05       41.31     59.96 o 
   2   0   7     1394.54     1530.00     52.72 o 
   4   0   7     3685.19     3724.63     83.10 o 
   5   0   7      381.54      397.32     24.62 o 
   6   0   7     1929.86     1811.84     52.02 o 
   7   0   7      217.13      191.73     30.55 o 
   8   0   7       52.01       42.99     33.07 o 
   9   0   7      105.20       89.47     40.29 o 
  10   0   7       62.28       75.68     33.14 o 
  11   0   7      119.57      142.91     39.52 o 
  12   0   7       51.77       91.97     45.15 o 
 -12   1   7      167.08      187.13     54.17 o 
 -11   1   7       16.63       32.36     32.73 o 
 -10   1   7       40.34       41.60     39.80 o 
  -9   1   7      442.02      517.79     63.59 o 
  -8   1   7      329.43      222.13     34.56 o 
  -7   1   7      437.24      431.73     40.35 o 
  -6   1   7      722.96      707.51     40.30 o 
  -5   1   7      169.03      165.72     18.56 o 
  -4   1   7      679.73      778.23     31.16 o 
  -3   1   7     3851.03     4262.91     79.67 o 
  -2   1   7      324.42      308.30     26.26 o 
  -1   1   7     1167.70     1451.83     45.69 o 
   1   1   7     1200.21     1523.48     58.84 o 
   2   1   7      324.38      302.05     25.38 o 
   3   1   7     3796.92     4294.71     98.68 o 
   4   1   7      658.92      645.86     40.82 o 
   5   1   7      170.39      165.72     18.36 o 
   6   1   7      725.85      758.62     43.35 o 
   7   1   7      441.47      530.56     40.15 o 
   8   1   7      297.34      289.73     38.97 o 
   9   1   7      441.82      469.30     48.68 o 
  10   1   7       50.91       45.77     29.24 o 
  11   1   7       16.21        0.58     46.40 o 
  12   1   7      181.53      100.21     48.76 o 
 -12   2   7       21.12       51.43     41.43 o 
 -11   2   7      120.01       -8.04     39.20 o 
 -10   2   7      587.63      539.34     85.08 o 
  -9   2   7      586.10      547.08     49.29 o 
  -8   2   7       42.56       17.89     26.38 o 
  -7   2   7      676.43      698.28     38.59 o 
  -6   2   7       82.71       67.18     17.70 o 
  -5   2   7      674.88      754.68     34.41 o 
  -4   2   7     1062.44     1016.07     36.88 o 
  -3   2   7      485.58      451.53     24.71 o 
  -2   2   7     1403.73     1594.30     42.76 o 
   0   2   7     1490.64     1721.63     40.48 o 
   2   2   7     1395.36     1484.54    107.16 o 
   3   2   7      484.14      478.64     47.05 o 
   4   2   7     1074.49      990.04     44.01 o 
   5   2   7      642.81      711.33     28.36 o 
   6   2   7       81.95       62.43     16.82 o 
   7   2   7      673.26      626.60     49.39 o 
   8   2   7       46.07       34.93     25.16 o 
   9   2   7      593.40      612.14     52.24 o 
  10   2   7      584.64      460.76     64.44 o 
  11   2   7      130.87       44.76     42.52 o 
  12   2   7       21.24       43.26     45.34 o 
 -12   3   7       79.95       46.76     50.69 o 
 -11   3   7       74.75       18.67     41.05 o 
 -10   3   7      168.07      121.13     47.74 o 
  -9   3   7      330.92      455.24     47.49 o 
  -8   3   7     1691.81     1799.12     77.93 o 
  -7   3   7      643.57      675.30     38.98 o 
  -6   3   7       13.24        7.93     15.88 o 
  -5   3   7      176.49      182.85     21.46 o 
  -4   3   7      815.88      811.48     34.73 o 
  -3   3   7     1216.62     1162.19     40.03 o 
  -2   3   7     1033.29      925.44     33.98 o 
  -1   3   7      452.61      395.08     22.87 o 
   0   3   7     2232.01     2380.25     45.75 o 
   1   3   7      427.78      312.06     18.35 o 
   2   3   7     1079.77      940.10     33.85 o 
   3   3   7     1202.67     1123.83     38.00 o 
   4   3   7      811.48      852.16     34.63 o 
   5   3   7      176.93      189.48     20.95 o 
   6   3   7       11.18        9.87     18.81 o 
   7   3   7      640.62      569.48     44.12 o 
   8   3   7     1671.83     1757.24     75.28 o 
   9   3   7      337.18      333.63     42.48 o 
  10   3   7      181.56      220.33     48.23 o 
  11   3   7       73.03       48.46     42.37 o 
  12   3   7       87.89       91.83     48.41 o 
 -12   4   7        2.15      -31.38     39.44 o 
 -11   4   7       58.42       53.09     43.83 o 
 -10   4   7       20.82       10.00     28.62 o 
  -9   4   7       22.85       11.28     26.74 o 
  -8   4   7      265.74      302.72     32.68 o 
  -7   4   7       56.27       31.72     19.89 o 
  -6   4   7      142.04      128.90     22.06 o 
  -5   4   7      457.58      499.30     34.24 o 
  -4   4   7     2730.85     2530.20     64.27 o 
  -3   4   7     2508.25     2628.33     63.84 o 
  -2   4   7      157.17      142.47     18.60 o 
  -1   4   7      246.06      271.29     20.68 o 
   0   4   7     6337.90     6718.97     97.32 o 
   1   4   7      237.22      273.65     17.58 o 
   2   4   7      149.61      157.60     20.13 o 
   3   4   7     2563.73     2759.48     62.13 o 
   4   4   7     2799.45     2677.79     62.06 o 
   5   4   7      450.23      444.29     33.94 o 
   6   4   7      153.80      187.63     40.79 o 
   7   4   7       52.15       38.33     23.70 o 
   8   4   7      268.63      312.52     42.19 o 
   9   4   7       31.19       11.66     31.59 o 
  10   4   7       20.67      -19.72     38.03 o 
  11   4   7       66.01       89.30     43.18 o 
  12   4   7        1.77      -30.11     47.20 o 
 -12   5   7       33.10       40.48     98.03 o 
 -11   5   7       36.78       19.60     40.58 o 
 -10   5   7       95.83       61.89     32.10 o 
  -9   5   7      136.80      101.83     31.91 o 
  -8   5   7        3.79      -12.90     18.82 o 
  -7   5   7       43.45       38.18     19.95 o 
  -6   5   7      282.38      242.21     29.56 o 
  -5   5   7      790.68      747.00     38.15 o 
  -4   5   7      356.29      404.79     28.55 o 
  -3   5   7      814.06      822.40     36.24 o 
  -2   5   7      137.51      194.04     20.57 o 
  -1   5   7       27.05       29.78     15.63 o 
   0   5   7      233.40      291.25     26.58 o 
   1   5   7       25.78       30.80      9.93 o 
   2   5   7      132.93      152.84     16.28 o 
   3   5   7      843.32      855.39     33.31 o 
   4   5   7      348.76      395.88     24.24 o 
   5   5   7      771.30      755.63     46.40 o 
   6   5   7      293.60      245.09     32.08 o 
   7   5   7       38.14       72.14     25.28 o 
   8   5   7        3.39       -4.42     23.26 o 
   9   5   7      135.89      106.05     41.74 o 
  10   5   7       93.89       82.22     41.75 o 
  11   5   7       34.12       75.48     57.16 o 
  12   5   7       27.06       19.49     54.32 o 
 -12   6   7       19.04       13.18     46.25 o 
 -11   6   7       37.47       63.14     37.03 o 
 -10   6   7      128.34      162.85     38.44 o 
  -9   6   7       85.10       38.21     25.11 o 
  -8   6   7      195.58      223.63     31.67 o 
  -7   6   7      133.45      114.08     25.54 o 
  -6   6   7      475.80      458.57     35.47 o 
  -5   6   7      574.21      505.89     33.94 o 
  -4   6   7       62.29       66.18     18.28 o 
  -3   6   7      701.92      742.65     36.20 o 
  -2   6   7     1348.96     1443.75     52.19 o 
  -1   6   7      187.40      178.75     15.84 o 
   0   6   7      418.93      433.89     29.62 o 
   1   6   7      188.37      127.33     15.86 o 
   3   6   7      667.61      734.46     28.92 o 
   4   6   7       60.67       51.82     14.22 o 
   5   6   7      600.71      538.06     38.34 o 
   6   6   7      472.16      495.86     40.49 o 
   7   6   7      142.51      161.13     31.39 o 
   8   6   7      182.93      174.63     43.19 o 
   9   6   7       71.77       64.58     36.61 o 
  10   6   7      128.97       90.76     61.09 o 
  11   6   7       27.66      -10.25     45.38 o 
  12   6   7       18.86       46.69     65.16 o 
 -12   7   7       38.33       23.26     42.21 o 
 -11   7   7       74.87       91.79     39.52 o 
 -10   7   7       14.71       29.35     31.77 o 
  -9   7   7      368.82      367.12     39.94 o 
  -8   7   7       38.69       11.53     20.56 o 
  -7   7   7        5.34       39.39     22.18 o 
  -6   7   7      574.62      510.04     37.83 o 
  -5   7   7      579.89      550.02     38.82 o 
  -4   7   7      771.23      717.74     38.36 o 
  -3   7   7     3086.89     3058.35     61.05 o 
  -2   7   7      469.63      477.34     23.70 o 
  -1   7   7      890.53      856.64     34.47 o 
   1   7   7      893.78      928.75     31.47 o 
   2   7   7      462.34      521.63     25.36 o 
   3   7   7     3142.95     3203.38     63.06 o 
   4   7   7      805.83      832.98     44.50 o 
   5   7   7      575.88      525.50     50.14 o 
   6   7   7      593.30      568.36     42.34 o 
   7   7   7        3.15       35.39     25.05 o 
   8   7   7       35.71        6.13     29.49 o 
   9   7   7      373.14      377.64     85.96 o 
  10   7   7        9.90      -23.34     46.18 o 
  11   7   7       76.25       44.94     63.78 o 
  12   7   7       31.52      -54.18     54.18 o 
 -11   8   7        4.51       15.72     36.28 o 
 -10   8   7       11.59      -15.37     46.89 o 
  -9   8   7      245.64      238.32     52.65 o 
  -8   8   7      208.79      167.28     30.06 o 
  -7   8   7     1053.16      977.63     52.44 o 
  -6   8   7     1181.52     1051.81     51.72 o 
  -5   8   7      151.97      182.76     25.61 o 
  -4   8   7      198.22      183.80     25.13 o 
  -3   8   7      488.71      448.31     31.68 o 
  -2   8   7      187.31      225.29     19.50 o 
  -1   8   7     1370.86     1487.44     45.58 o 
   0   8   7      218.59      266.19     27.43 o 
   1   8   7     1396.47     1401.84     44.02 o 
   2   8   7      193.19      231.18     21.88 o 
   3   8   7      497.61      487.79     31.45 o 
   4   8   7      174.88      193.95     27.97 o 
   5   8   7      159.79      157.89     27.98 o 
   6   8   7     1158.02     1139.74     56.96 o 
   7   8   7     1080.28     1044.06    162.68 o 
   8   8   7      196.14      151.48     62.61 o 
   9   8   7      235.31      234.31     75.85 o 
  10   8   7       10.84      -45.01     49.01 o 
  11   8   7        6.92       13.74     51.78 o 
 -11   9   7       56.54       24.53     36.38 o 
 -10   9   7        8.45      -29.01     32.82 o 
  -9   9   7       31.80       55.99     28.13 o 
  -8   9   7       25.28        2.96     23.08 o 
  -7   9   7      490.28      506.60     46.55 o 
  -6   9   7      302.16      296.93     34.68 o 
  -5   9   7      442.72      427.29     68.57 o 
  -4   9   7       57.30       55.80     19.75 o 
  -3   9   7      565.53      613.38     36.90 o 
  -2   9   7      164.27      214.84     22.97 o 
  -1   9   7      546.39      550.94     30.38 o 
   0   9   7      238.42      234.77     20.12 o 
   1   9   7      608.42      612.78     30.87 o 
   2   9   7      160.96      210.14     21.99 o 
   3   9   7      561.86      616.75     41.26 o 
   4   9   7       64.89       73.64     21.60 o 
   5   9   7      452.09      486.00     38.67 o 
   6   9   7      312.84      382.70     48.67 o 
   7   9   7      480.07      589.55     93.30 o 
   8   9   7       32.77       -0.44     53.23 o 
   9   9   7       35.69       86.17     60.43 o 
  10   9   7        7.28       19.78     60.29 o 
  11   9   7       55.93       43.20     63.49 o 
 -11  10   7       37.23       57.56     42.23 o 
 -10  10   7        4.71      -21.76     25.54 o 
  -9  10   7      113.07       84.29     30.77 o 
  -8  10   7       45.12       20.22     24.33 o 
  -7  10   7      203.83      256.05     46.90 o 
  -6  10   7      398.91      411.24     39.24 o 
  -5  10   7      206.09      148.62     26.53 o 
  -4  10   7      275.23      340.63     32.86 o 
  -3  10   7      412.47      450.11     34.19 o 
  -2  10   7      207.24      201.79     25.83 o 
  -1  10   7      104.92       95.73     17.49 o 
   0  10   7        0.21       -7.58     12.49 o 
   1  10   7       97.42       94.55     19.17 o 
   2  10   7      224.77      197.01     29.06 o 
   3  10   7      439.25      377.88     36.49 o 
   4  10   7      272.27      302.46     30.22 o 
   5  10   7      194.09      184.06     37.72 o 
   6  10   7      402.91      272.34     71.27 o 
   7  10   7      212.08      194.60     67.19 o 
   8  10   7       51.92       35.56     46.03 o 
   9  10   7      105.75      116.28     68.21 o 
  10  10   7        5.31        4.80     55.20 o 
  11  10   7       36.40       49.60     60.94 o 
 -11  11   7        9.86       29.65     44.50 o 
 -10  11   7       13.22      -28.83     29.10 o 
  -9  11   7       65.26       32.01     27.97 o 
  -8  11   7       44.27       88.06     29.67 o 
  -7  11   7       17.92       -9.53     21.18 o 
  -6  11   7       35.65       58.58     27.11 o 
  -5  11   7      199.35      115.38     27.98 o 
  -4  11   7       10.34       24.58     19.36 o 
  -3  11   7      937.92      900.89     45.67 o 
  -2  11   7        4.27       -2.47     14.08 o 
  -1  11   7       52.34       75.24     17.34 o 
   0  11   7        6.58       23.84     16.92 o 
   1  11   7       62.18       73.60     19.07 o 
   2  11   7        4.44      -11.89     17.74 o 
   3  11   7      919.79      933.14     52.76 o 
   4  11   7        8.63       25.08     22.93 o 
   5  11   7      228.51      332.04     70.68 o 
   6  11   7       40.11       86.03     52.21 o 
   7  11   7       24.57      -41.09     41.09 o 
   8  11   7       38.18      -36.36     53.89 o 
   9  11   7       70.71       60.29     67.41 o 
  10  11   7       13.18      -20.00     59.05 o 
  11  11   7       10.91       19.42     69.16 o 
 -10  12   7       12.30        7.14     31.56 o 
  -9  12   7       59.30       26.62     29.49 o 
  -8  12   7       48.47       45.41     27.15 o 
  -7  12   7      112.74      133.09     31.10 o 
  -6  12   7      142.22      135.54     29.50 o 
  -5  12   7       22.75       22.43     21.91 o 
  -4  12   7       42.97       83.08     24.82 o 
  -3  12   7       96.43      148.47     40.46 o 
  -2  12   7      403.79      401.93     29.15 o 
  -1  12   7      375.51      427.81     40.94 o 
   0  12   7      772.25      733.65    101.43 o 
   1  12   7      369.91      417.06     39.20 o 
   2  12   7      373.92      433.52     42.96 o 
   3  12   7       99.77       98.20     25.89 o 
   4  12   7       38.27       79.04     26.61 o 
   5  12   7       21.82       15.94     31.57 o 
   6  12   7      153.38      186.53     62.47 o 
   7  12   7      107.53      160.64     64.50 o 
   8  12   7       52.30       25.45     54.32 o 
   9  12   7       59.80       35.92     59.92 o 
  10  12   7       14.46      140.06     72.65 o 
 -10  13   7       17.98       11.84     32.37 o 
  -9  13   7        1.46        5.73     29.16 o 
  -8  13   7        1.83        0.16     26.60 o 
  -7  13   7      220.25      181.60     34.54 o 
  -6  13   7       60.36       34.96     25.68 o 
  -5  13   7       63.67       46.30     26.09 o 
  -4  13   7      780.87      750.99     47.31 o 
  -3  13   7      647.77      731.80     44.90 o 
  -2  13   7      679.34      822.52     80.79 o 
  -1  13   7      485.08      457.51     37.01 o 
   0  13   7       14.34       -3.52     14.70 o 
   1  13   7      474.41      541.14     44.23 o 
   2  13   7      661.86      731.34     91.78 o 
   3  13   7      600.73      571.06     46.75 o 
   4  13   7      766.30      713.39     66.96 o 
   5  13   7       68.27      100.78     40.35 o 
   6  13   7       63.35       63.56     51.70 o 
   7  13   7      236.61      306.66     81.96 o 
   8  13   7        2.02      -48.14     48.14 o 
   9  13   7        2.27       42.83     61.52 o 
  10  13   7       14.97        0.51     73.30 o 
  -9  14   7       11.67       19.61     30.29 o 
  -8  14   7       18.83       12.53     31.52 o 
  -7  14   7       19.90       19.07     25.71 o 
  -6  14   7       88.69       81.40     29.11 o 
  -5  14   7       23.31       22.47     24.41 o 
  -4  14   7      171.25      212.00     32.09 o 
  -3  14   7      564.14      541.81     50.62 o 
  -2  14   7      242.91      245.71     38.89 o 
  -1  14   7      280.53      198.82     72.39 o 
   0  14   7      317.85      313.98     38.91 o 
   1  14   7      274.78      327.08     40.31 o 
   2  14   7      214.99      208.47     34.89 o 
   3  14   7      557.00      627.59     88.90 o 
   4  14   7      162.12      160.70     43.29 o 
   5  14   7       22.62       20.40     33.60 o 
   6  14   7       90.49       55.70     48.00 o 
   7  14   7       16.08       49.09     60.79 o 
   8  14   7       23.64       11.85     59.99 o 
   9  14   7       14.69       40.65     70.03 o 
  -9  15   7       18.46       53.37     34.23 o 
  -8  15   7       29.22       26.27     28.62 o 
  -7  15   7       50.44       68.40     31.06 o 
  -6  15   7        6.89        4.45     25.83 o 
  -5  15   7        9.40       58.73     26.00 o 
  -4  15   7      225.34      175.81     38.10 o 
  -3  15   7       57.86       72.99     31.34 o 
  -2  15   7      110.46       57.79     30.61 o 
  -1  15   7      223.15      160.33     61.10 o 
   0  15   7        2.25       22.60     25.15 o 
   1  15   7      215.65      168.73     41.79 o 
   2  15   7      105.39      124.91     31.64 o 
   3  15   7       46.23       22.80     30.53 o 
   4  15   7      221.08      144.66     75.81 o 
   5  15   7       13.75      -28.78     30.07 o 
   6  15   7        5.36       66.03     55.70 o 
   7  15   7       52.10      -37.96     49.74 o 
   8  15   7       35.49       12.73     61.67 o 
   9  15   7       15.28       31.71     75.27 o 
  -8  16   7       13.74       38.21     42.71 o 
  -7  16   7        5.14       19.55     28.77 o 
  -6  16   7       25.97       56.14     29.42 o 
  -5  16   7        5.25       12.84     42.35 o 
  -4  16   7       89.28      102.39     34.64 o 
  -3  16   7      159.53      197.26     55.97 o 
  -2  16   7      326.08      355.13     45.53 o 
  -1  16   7      130.57      135.64     53.12 o 
   0  16   7        2.67      -23.29     23.29 o 
   1  16   7      124.86      127.94     33.15 o 
   2  16   7      300.45      211.52     48.69 o 
   3  16   7      156.25      205.85     47.94 o 
   4  16   7      100.29       88.84     48.94 o 
   5  16   7        3.88      -24.94     41.09 o 
   6  16   7       28.14      -44.07     54.10 o 
   7  16   7        5.68       41.09     64.21 o 
   8  16   7       12.31      -55.27     55.27 o 
  -7  17   7       19.48        1.13     33.36 o 
  -6  17   7       78.95       43.20     35.21 o 
  -5  17   7      112.43      127.32     40.17 o 
  -4  17   7       25.29        3.72     30.59 o 
  -3  17   7       88.42      110.77     35.18 o 
  -2  17   7      136.19      149.82     36.64 o 
  -1  17   7      110.80       86.91     39.61 o 
   0  17   7        7.83       46.09     29.90 o 
   1  17   7       95.65       32.08     30.09 o 
   2  17   7      134.66      136.22     44.23 o 
   3  17   7      100.55      118.14     43.96 o 
   4  17   7       27.98        9.70     38.08 o 
   5  17   7      115.45      165.96     53.14 o 
   6  17   7       81.61       53.14     47.41 o 
   7  17   7       20.10      -29.16     53.38 o 
  -7  18   7       20.46       12.79     39.19 o 
  -6  18   7       63.53       72.54     49.37 o 
  -5  18   7       57.21       62.31     39.03 o 
  -4  18   7       30.02       13.09     32.34 o 
  -3  18   7      202.55      168.87     45.64 o 
  -2  18   7       73.14      122.49     45.53 o 
  -1  18   7       16.03        3.51     36.49 o 
   0  18   7       37.54       86.76     32.59 o 
   1  18   7       16.66       -3.07     33.77 o 
   2  18   7       88.41      109.07     45.74 o 
   3  18   7      206.49      221.26     54.88 o 
   4  18   7       40.04       57.11     43.93 o 
   5  18   7       60.96       97.51     49.40 o 
   6  18   7       59.96       89.88     51.25 o 
   7  18   7       18.30      -32.43     62.10 o 
  -6  19   7       19.68       30.74     41.99 o 
  -5  19   7       46.00       29.82     41.33 o 
  -4  19   7       56.37      115.27     40.55 o 
  -3  19   7      163.97      107.01     48.99 o 
  -2  19   7       25.23      -21.05     71.96 o 
  -1  19   7      146.23      213.14     52.33 o 
   0  19   7        9.68       26.57     42.14 o 
   1  19   7      148.56      161.04     49.77 o 
   2  19   7       24.76       32.45     39.68 o 
   3  19   7      178.48       70.70     45.14 o 
   4  19   7       57.97       40.59     45.30 o 
   5  19   7       38.22       89.70     50.35 o 
   6  19   7       21.65       38.87     50.51 o 
  -4  20   7       40.89        6.52     45.15 o 
  -3  20   7       23.45      -30.52     39.14 o 
  -2  20   7      105.62      123.98     53.91 o 
  -1  20   7        9.33       44.79     42.46 o 
   0  20   7       22.85       56.21     63.19 o 
   1  20   7       10.12      -12.44     39.96 o 
   2  20   7      111.01      127.42     53.39 o 
   3  20   7       23.06       61.79     46.99 o 
   4  20   7       40.03       24.91     45.60 o 
  -3  21   7       25.86       31.50     49.11 o 
  -2  21   7       44.80       70.45     48.58 o 
  -1  21   7      116.51      128.93     78.76 o 
   0  21   7       10.46      -46.25     59.19 o 
   1  21   7      119.89        8.44     55.99 o 
   2  21   7       47.17       -4.28     45.45 o 
   3  21   7       24.62        8.01     42.28 o 
   1   0   8     4262.95     4034.79     95.87 o 
   2   0   8     9989.87    10144.66    189.83 o 
   3   0   8     5649.15     5153.94    116.89 o 
   4   0   8     3894.17     3540.12    166.75 o 
   5   0   8       10.52       20.14     17.67 o 
   6   0   8     3011.61     2952.56    107.46 o 
   7   0   8      748.20      773.50     50.23 o 
   8   0   8        2.63      -14.35     29.23 o 
   9   0   8      542.81      409.58     60.47 o 
  10   0   8       80.05       62.27     45.89 o 
  11   0   8      252.10      195.82     45.31 o 
  12   0   8       34.47       30.79     41.61 o 
 -12   1   8      216.73      239.49     59.35 o 
 -11   1   8       93.07       73.97     36.29 o 
 -10   1   8      377.14      529.87    139.62 o 
  -9   1   8      105.74       87.48     42.02 o 
  -8   1   8       29.62        3.46     25.29 o 
  -7   1   8     2079.90     2164.55     80.92 o 
  -6   1   8     2476.27     2400.52    254.09 o 
  -5   1   8     1597.92     1737.37     50.12 o 
  -4   1   8     1162.96     1094.84     44.91 o 
  -3   1   8     5547.27     5783.00    138.78 o 
  -2   1   8     4186.61     3998.34     76.77 o 
  -1   1   8     1571.45     1493.36     44.16 o 
   0   1   8       68.87       25.66     14.43 o 
   1   1   8     1656.13     1518.32     53.93 o 
   2   1   8     4384.60     4168.92    171.23 o 
   3   1   8     5598.90     5790.63    157.81 o 
   4   1   8     1248.37     1169.29     49.76 o 
   5   1   8     1456.39     1496.29     59.15 o 
   6   1   8     2459.71     2295.94    100.72 o 
   7   1   8     2106.78     2149.78     76.96 o 
   8   1   8       20.05       -6.81     34.74 o 
   9   1   8      134.62      160.35     36.87 o 
  10   1   8      365.74      342.78     47.78 o 
  11   1   8       99.93      141.77     46.34 o 
  12   1   8      224.49      144.97     53.80 o 
 -12   2   8      151.58      166.41     45.98 o 
 -11   2   8      372.15      439.60     71.36 o 
 -10   2   8      476.40      418.67     66.48 o 
  -9   2   8      316.13      329.75     57.34 o 
  -8   2   8      504.67      603.97     66.96 o 
  -7   2   8     1423.10     1340.95     65.63 o 
  -6   2   8      530.16      592.83     34.32 o 
  -5   2   8     3696.73     3615.44     96.70 o 
  -4   2   8     1419.43     1524.90     64.74 o 
  -3   2   8     2534.74     2531.03     59.87 o 
  -2   2   8     2978.69     2999.05     65.36 o 
  -1   2   8     3079.89     3434.04     69.16 o 
   1   2   8     2726.33     3004.65     69.60 o 
   2   2   8     3120.07     3019.02    196.42 o 
   3   2   8     2488.73     2526.16     72.90 o 
   4   2   8     1228.79     1278.67     73.86 o 
   5   2   8     3790.75     3640.45     95.80 o 
   6   2   8      453.40      451.52     32.79 o 
   7   2   8     1417.61     1566.73     69.30 o 
   8   2   8      407.20      426.82     50.59 o 
   9   2   8      356.24      397.15     46.47 o 
  10   2   8      541.81      578.70     59.77 o 
  11   2   8      332.17      458.45     70.27 o 
  12   2   8      142.39      135.31     51.45 o 
 -12   3   8      114.12       37.98     50.97 o 
 -11   3   8      112.11       49.86     43.90 o 
 -10   3   8      129.25      175.32     50.63 o 
  -9   3   8       47.47       75.91     43.40 o 
  -8   3   8      785.20      819.22     69.73 o 
  -7   3   8     1862.64     1765.31     74.76 o 
  -6   3   8     1704.24     1624.40     54.61 o 
  -5   3   8     1913.54     1779.09     67.96 o 
  -4   3   8     2676.56     2726.84     66.44 o 
  -3   3   8     5201.45     5037.11    107.53 o 
  -2   3   8     4530.61     4245.59     84.42 o 
  -1   3   8     2878.59     3082.40     66.85 o 
   0   3   8     1884.28     2133.43     44.52 o 
   1   3   8     2982.78     3088.16     59.72 o 
   2   3   8     4577.47     4431.32    102.45 o 
   3   3   8     5380.37     5166.60     98.00 o 
   4   3   8     2703.31     2618.01     64.90 o 
   5   3   8     1971.72     1888.65     55.19 o 
   6   3   8     1747.95     1577.06     66.27 o 
   7   3   8     1821.91     1769.41     79.68 o 
   8   3   8      906.95      917.09     59.56 o 
   9   3   8       40.93       30.09     28.37 o 
  10   3   8       81.28       80.85     40.76 o 
  11   3   8       97.05       39.20     41.27 o 
  12   3   8       91.38       78.17     50.98 o 
 -12   4   8      162.27      189.97    100.06 o 
 -11   4   8      163.19      141.31     50.01 o 
 -10   4   8      140.89       71.85     43.61 o 
  -9   4   8      202.63      179.01     50.39 o 
  -8   4   8      645.64      620.93     76.90 o 
  -7   4   8     1849.81     1881.40     66.73 o 
  -6   4   8      631.83      662.46     38.46 o 
  -5   4   8     1811.55     1819.11     56.84 o 
  -4   4   8     2187.41     2100.63     80.57 o 
  -3   4   8      987.04      984.48     55.95 o 
  -2   4   8     1789.20     1904.73     52.86 o 
  -1   4   8      150.89      168.27     21.73 o 
   0   4   8     3897.83     3436.19     61.49 o 
   1   4   8       92.46       76.71     13.45 o 
   2   4   8     2010.08     2115.36     64.32 o 
   3   4   8     1160.68     1138.92     39.70 o 
   4   4   8     2533.33     2470.83     61.12 o 
   5   4   8     1755.15     1748.59     52.83 o 
   6   4   8      526.35      540.26     47.37 o 
   7   4   8     1639.06     1718.98     73.51 o 
   8   4   8      620.27      554.17     50.62 o 
   9   4   8      271.53      308.45     43.38 o 
  10   4   8      146.49      139.70     46.38 o 
  11   4   8      158.73      149.90     50.49 o 
  12   4   8      178.89      182.38     79.05 o 
 -12   5   8       33.56       30.14     49.03 o 
 -11   5   8      237.01      184.29     58.32 o 
 -10   5   8       97.41      162.51     39.73 o 
  -9   5   8      348.00      455.08     51.99 o 
  -8   5   8      785.92      785.84     58.94 o 
  -7   5   8     1449.09     1489.79     59.28 o 
  -6   5   8     1634.24     1632.30     58.49 o 
  -5   5   8     1052.39      981.20     44.37 o 
  -4   5   8     5898.59     6181.89    118.78 o 
  -3   5   8     1353.31     1414.70     47.58 o 
  -2   5   8     5257.33     5354.27    102.33 o 
  -1   5   8     3032.95     2782.02     54.23 o 
   0   5   8        7.63       23.03     10.58 o 
   1   5   8     3242.89     3032.36     54.24 o 
   2   5   8     4988.81     5066.16     98.95 o 
   3   5   8     1446.76     1485.19     47.18 o 
   4   5   8     5786.31     6017.55    111.29 o 
   5   5   8     1037.43     1052.51     51.26 o 
   6   5   8     1632.73     1646.54     66.85 o 
   7   5   8     1306.56     1374.10     78.89 o 
   8   5   8      762.93      831.52     61.65 o 
   9   5   8      332.46      413.20     59.37 o 
  10   5   8       85.92      195.70     50.80 o 
  11   5   8      240.58      328.41     88.36 o 
  12   5   8       18.72       43.92     60.29 o 
 -12   6   8      153.87      159.91     86.54 o 
 -11   6   8      149.20      169.38     56.62 o 
 -10   6   8      189.09      248.15     45.71 o 
  -9   6   8      116.27      145.98     46.01 o 
  -8   6   8      287.59      286.01     70.31 o 
  -7   6   8      968.89      999.51     57.02 o 
  -6   6   8     1955.28     1940.84     65.08 o 
  -5   6   8     1637.73     1603.86     56.41 o 
  -4   6   8     1152.82     1162.88     47.27 o 
  -3   6   8     3438.39     3285.22     77.97 o 
  -2   6   8      142.73      155.50     21.46 o 
  -1   6   8     2053.85     2051.85     45.88 o 
   0   6   8     1004.81     1023.84     37.84 o 
   1   6   8     1869.03     1851.64     45.48 o 
   2   6   8      236.86      228.00     25.40 o 
   3   6   8     3212.75     3035.48     69.72 o 
   4   6   8     1114.63     1092.29     51.55 o 
   5   6   8     1605.23     1560.95     63.46 o 
   6   6   8     1837.46     1989.65     83.15 o 
   7   6   8     1006.67      991.96     57.61 o 
   8   6   8      292.21      289.03     50.29 o 
   9   6   8      149.81       80.46     55.67 o 
  10   6   8      170.97      146.90     69.16 o 
  11   6   8      130.70      139.70     76.79 o 
  12   6   8      167.40      -25.82     51.27 o 
 -11   7   8       71.13       76.69     40.13 o 
 -10   7   8      351.55      329.41     50.67 o 
  -9   7   8       18.38       30.77     42.72 o 
  -8   7   8      518.29      520.75     42.87 o 
  -7   7   8      897.88      780.76     47.91 o 
  -6   7   8     1230.53     1179.48     53.44 o 
  -5   7   8     4057.31     3805.87     93.04 o 
  -4   7   8      320.50      400.16     31.65 o 
  -3   7   8     3273.39     3190.16     79.15 o 
  -2   7   8     1498.95     1476.02     40.27 o 
  -1   7   8      316.29      322.71     20.79 o 
   0   7   8     2869.23     2803.19     64.32 o 
   1   7   8      271.02      252.40     19.87 o 
   2   7   8     1822.18     1751.52     55.45 o 
   3   7   8     3310.37     3196.15     65.77 o 
   4   7   8      294.96      244.55     31.83 o 
   5   7   8     4131.02     3949.11    106.32 o 
   6   7   8     1272.61     1225.06     74.54 o 
   7   7   8      906.63      896.33     55.66 o 
   8   7   8      445.43      460.81     58.05 o 
   9   7   8       26.74       63.12     51.27 o 
  10   7   8      389.77      415.74     97.30 o 
  11   7   8       93.83       73.30     61.38 o 
 -11   8   8      107.31      171.50     76.13 o 
 -10   8   8      363.37      318.12     51.74 o 
  -9   8   8      540.69      625.68     61.12 o 
  -8   8   8      586.00      563.58     45.86 o 
  -7   8   8     1009.96     1058.69     55.17 o 
  -6   8   8      907.02      990.63     55.40 o 
  -5   8   8     1050.08      908.07     47.55 o 
  -4   8   8     1046.45     1023.63     46.82 o 
  -3   8   8      769.33      775.23     49.47 o 
  -2   8   8      450.84      384.75     47.83 o 
  -1   8   8     3512.20     3501.03     68.91 o 
   0   8   8     1781.86     1875.29     52.61 o 
   1   8   8     3740.02     3775.49     70.70 o 
   2   8   8      471.74      481.03     32.05 o 
   3   8   8      815.36      771.48     40.03 o 
   4   8   8      967.50      946.72     50.43 o 
   5   8   8     1088.81      997.47     54.01 o 
   6   8   8      974.89      908.20     54.46 o 
   7   8   8     1109.26     1143.34    104.54 o 
   8   8   8      519.99      478.50     91.63 o 
   9   8   8      506.74      537.70    101.59 o 
  10   8   8      366.47      427.74     98.61 o 
  11   8   8       98.33      173.88     82.03 o 
 -11   9   8       48.52       59.46     73.46 o 
 -10   9   8       96.95       82.39     38.77 o 
  -9   9   8      270.17      236.20     38.05 o 
  -8   9   8      440.16      469.16     50.43 o 
  -7   9   8      423.38      440.44     41.15 o 
  -6   9   8     1864.71     1921.05     69.27 o 
  -5   9   8     1164.36     1283.10     55.74 o 
  -4   9   8     1008.97      992.75     48.33 o 
  -3   9   8     1922.15     1791.70     60.50 o 
  -2   9   8     1338.31     1340.96     50.52 o 
  -1   9   8      265.89      288.01     27.64 o 
   0   9   8     5558.21     5390.01    154.17 o 
   1   9   8      376.98      383.99     24.26 o 
   2   9   8     1314.36     1361.86     76.81 o 
   3   9   8     1865.75     1867.01     69.34 o 
   4   9   8      945.95      916.07     45.15 o 
   5   9   8     1222.69     1354.91     61.95 o 
   6   9   8     2092.61     2120.50     80.34 o 
   7   9   8      445.65      554.42     92.28 o 
   8   9   8      431.11      501.56     94.54 o 
   9   9   8      279.42      195.91     79.34 o 
  10   9   8       88.90      174.02     76.43 o 
  11   9   8       50.66      155.40     84.79 o 
 -11  10   8       77.02       96.83     44.13 o 
 -10  10   8       87.42       39.08     41.11 o 
  -9  10   8      487.37      500.02     49.03 o 
  -8  10   8      234.47      229.75     37.31 o 
  -7  10   8       57.13       69.18     25.11 o 
  -6  10   8      658.77      662.02     46.31 o 
  -5  10   8      503.92      467.03     39.38 o 
  -4  10   8     2072.30     2026.68     67.68 o 
  -3  10   8     1350.99     1357.86     54.27 o 
  -2  10   8     1037.76      926.22     53.96 o 
  -1  10   8     2099.96     2217.19     56.10 o 
   0  10   8       40.74       33.50     14.88 o 
   1  10   8     2225.66     2110.69    145.59 o 
   2  10   8      946.15      860.75     48.35 o 
   3  10   8     1448.24     1535.49     63.26 o 
   4  10   8     2050.98     2048.42     95.14 o 
   5  10   8      641.67      675.73     47.45 o 
   6  10   8      687.73      627.00     90.03 o 
   7  10   8       82.58      123.55     55.27 o 
   8  10   8      255.33      171.04     70.18 o 
   9  10   8      467.13      432.32     94.83 o 
  10  10   8       93.34       94.61     66.76 o 
  11  10   8       81.44       68.72     74.90 o 
 -10  11   8      103.77      155.70     46.00 o 
  -9  11   8      184.65      181.13     37.02 o 
  -8  11   8      512.31      423.89     44.45 o 
  -7  11   8      186.87      175.61     32.64 o 
  -6  11   8       84.07      128.44     28.53 o 
  -5  11   8      900.89      945.99     52.68 o 
  -4  11   8      501.90      499.19     39.74 o 
  -3  11   8      628.66      665.13     42.03 o 
  -2  11   8     1658.99     1646.73     59.25 o 
  -1  11   8     1873.85     1966.43     54.11 o 
   0  11   8      338.46      352.01     30.44 o 
   1  11   8     1903.14     2018.29     86.54 o 
   2  11   8     1744.83     1712.97     67.68 o 
   3  11   8      570.61      582.13     44.22 o 
   4  11   8      490.40      526.59     58.76 o 
   5  11   8      895.10      990.79     69.80 o 
   6  11   8       85.98       64.87     50.54 o 
   7  11   8      192.97      127.48     64.43 o 
   8  11   8      461.56      345.50     88.14 o 
   9  11   8      185.04      101.08     67.63 o 
  10  11   8      129.56      115.04     78.25 o 
 -10  12   8      165.83      189.41     50.62 o 
  -9  12   8      154.98      155.24     39.79 o 
  -8  12   8      351.86      452.45     47.92 o 
  -7  12   8      630.83      656.61     51.78 o 
  -6  12   8      216.14      288.89     37.46 o 
  -5  12   8      539.37      527.12     56.23 o 
  -4  12   8      157.28      164.14     29.69 o 
  -3  12   8      645.31      657.86     72.22 o 
  -2  12   8     1079.73     1118.02     51.05 o 
  -1  12   8     1138.55     1144.38     56.64 o 
   0  12   8      907.61      886.36     44.70 o 
   1  12   8     1080.57      916.26    173.54 o 
   2  12   8     1025.35     1041.96     62.70 o 
   3  12   8      593.10      551.17     46.19 o 
   4  12   8      231.43      205.97     35.48 o 
   5  12   8      536.07      668.16     91.63 o 
   6  12   8      181.91      239.03     72.58 o 
   7  12   8      586.12      446.80     88.36 o 
   8  12   8      381.26      339.97     86.90 o 
   9  12   8      163.25      191.91     78.68 o 
  10  12   8      156.74       62.32     72.43 o 
  -9  13   8      105.06       97.38     35.59 o 
  -8  13   8      130.63      124.56     38.05 o 
  -7  13   8      354.50      359.60     43.29 o 
  -6  13   8      475.14      373.72     41.85 o 
  -5  13   8      744.65      833.44     52.68 o 
  -4  13   8      506.86      503.97     42.38 o 
  -3  13   8      586.30      634.06     45.76 o 
  -2  13   8      284.64      292.09     39.58 o 
  -1  13   8     1160.43      981.46    155.19 o 
   0  13   8      165.09      185.77     28.24 o 
   1  13   8     1084.33      993.90     57.11 o 
   2  13   8      317.49      329.84     54.49 o 
   3  13   8      692.47      672.17     51.15 o 
   4  13   8      445.31      549.12     62.65 o 
   5  13   8      732.86      717.62     72.06 o 
   6  13   8      434.36      337.35     83.48 o 
   7  13   8      360.01      438.29     92.57 o 
   8  13   8      131.33      115.92     70.68 o 
   9  13   8       86.24       23.42     72.50 o 
  -9  14   8      125.03       80.61     35.81 o 
  -8  14   8      187.78      145.20     36.81 o 
  -7  14   8      190.93      174.52     36.29 o 
  -6  14   8      125.90      158.27     40.84 o 
  -5  14   8      667.38      602.37     48.27 o 
  -4  14   8      368.47      347.06     38.51 o 
  -3  14   8      218.40      242.90     40.66 o 
  -2  14   8     1256.65     1275.06     72.60 o 
  -1  14   8      206.13      269.04     49.31 o 
   0  14   8      155.60      129.32     33.14 o 
   1  14   8      257.21      271.03     37.83 o 
   2  14   8     1310.24     1360.39     98.44 o 
   3  14   8      259.10      222.79     36.60 o 
   4  14   8      413.80      372.07     56.82 o 
   5  14   8      634.42      575.51     66.92 o 
   6  14   8      108.55       56.50     54.90 o 
   7  14   8      143.30       51.63     63.27 o 
   8  14   8      171.96      168.86     75.85 o 
   9  14   8      142.03      131.33     79.92 o 
  -8  15   8       90.25      126.73     36.53 o 
  -7  15   8      223.38      193.72     41.87 o 
  -6  15   8      303.43      321.72     73.39 o 
  -5  15   8      157.37      192.12     35.63 o 
  -4  15   8     1328.35     1366.01     79.02 o 
  -3  15   8      512.84      516.01     52.77 o 
  -2  15   8      356.09      404.71     72.02 o 
  -1  15   8      350.17      421.09    117.15 o 
   0  15   8       78.00       34.45     27.47 o 
   1  15   8      316.46      324.46     42.36 o 
   2  15   8      292.91      283.30     40.47 o 
   3  15   8      560.90      496.62     61.65 o 
   4  15   8     1289.70     1315.55     92.55 o 
   5  15   8      144.97      157.74     71.48 o 
   6  15   8      283.41      248.85     77.81 o 
   7  15   8      222.53      229.80     79.48 o 
   8  15   8      105.72      176.42     81.67 o 
  -8  16   8       88.93       33.93     32.37 o 
  -7  16   8       88.30      128.68     36.82 o 
  -6  16   8      185.75      208.26     47.14 o 
  -5  16   8      360.37      326.72     86.76 o 
  -4  16   8      440.99      444.45     74.26 o 
  -3  16   8      410.63      495.26     53.33 o 
  -2  16   8      115.97      112.47     33.11 o 
  -1  16   8       80.34       91.37     38.57 o 
   0  16   8       35.81       53.37     45.85 o 
   1  16   8       81.12      133.05     34.93 o 
   2  16   8      120.24      130.97     35.07 o 
   3  16   8      383.92      462.59     62.99 o 
   4  16   8      398.44      328.77     58.21 o 
   5  16   8      373.48      423.96     65.43 o 
   6  16   8      178.75      242.16     76.07 o 
   7  16   8      103.16      104.43     64.50 o 
   8  16   8       86.88       80.50     71.48 o 
  -7  17   8       66.46       56.07     45.08 o 
  -6  17   8      122.14      143.87     42.42 o 
  -5  17   8      662.29      767.84     68.50 o 
  -4  17   8      235.42      278.09     48.12 o 
  -3  17   8      231.62      204.24     42.19 o 
  -2  17   8      157.46      182.66     48.64 o 
  -1  17   8       16.52       51.46     36.31 o 
   0  17   8      105.88      135.80     44.65 o 
   1  17   8       31.11       60.41     34.18 o 
   2  17   8      125.98      139.26     72.43 o 
   3  17   8      222.24      249.23     56.33 o 
   4  17   8      233.37      138.50     60.79 o 
   5  17   8      661.96      728.90     81.38 o 
   6  17   8      115.11      131.41     75.70 o 
   7  17   8       63.39       65.45     69.67 o 
  -6  18   8       74.96       86.50     42.42 o 
  -5  18   8      202.56      178.40     45.28 o 
  -4  18   8      159.96      160.13     55.19 o 
  -3  18   8      495.94      404.44     55.51 o 
  -2  18   8       23.25       29.03     42.11 o 
  -1  18   8      143.97       50.60     52.65 o 
   0  18   8      199.43      211.33     58.54 o 
   1  18   8      117.74      159.99     47.02 o 
   2  18   8       31.98      -10.76     39.16 o 
   3  18   8      450.88      559.75     72.20 o 
   4  18   8      171.50      210.86     55.97 o 
   5  18   8      209.92      101.65     47.29 o 
   6  18   8       67.86      113.01     68.58 o 
  -5  19   8      341.57      366.26     58.40 o 
  -4  19   8      148.00      147.94     42.96 o 
  -3  19   8       52.24       60.86     47.61 o 
  -2  19   8      385.04      366.00     67.89 o 
  -1  19   8        2.20       29.17     39.97 o 
   0  19   8       68.89       68.46     44.75 o 
   1  19   8        6.96      -21.60     47.85 o 
   2  19   8      350.80      419.15     73.85 o 
   3  19   8       55.81       85.77     52.80 o 
   4  19   8      129.73      147.06     70.10 o 
   5  19   8      341.20      435.79     93.70 o 
  -4  20   8      222.50      279.91     67.28 o 
  -3  20   8       60.79       41.07     46.75 o 
  -2  20   8       24.68       48.68     47.90 o 
  -1  20   8      146.17      195.05     56.29 o 
   0  20   8       32.68       25.60     54.61 o 
   1  20   8      149.76      239.25     83.48 o 
   2  20   8       24.32      -16.01     46.58 o 
   3  20   8       50.56       95.12     76.39 o 
   4  20   8      225.26      220.02     61.16 o 
  -1  21   8      120.52      125.15     73.74 o 
   0  21   8       59.61       28.94     69.88 o 
   1  21   8      133.48       65.30     65.01 o 
   1   0   9     2979.21     3431.92     90.47 o 
   2   0   9      120.36      157.31     25.34 o 
   4   0   9       73.93       64.64     20.78 o 
   5   0   9       77.35       71.63     35.14 o 
   6   0   9     1594.35     1680.49     69.01 o 
   7   0   9      955.53     1067.52     58.37 o 
   8   0   9       91.50       63.87     38.98 o 
   9   0   9        8.60      -32.29     32.29 o 
  10   0   9       22.70       30.63     31.55 o 
  11   0   9       84.44       87.98     40.28 o 
  12   0   9        5.82       51.52     46.24 o 
 -12   1   9       79.17      169.18     58.29 o 
 -11   1   9       45.90       48.80     34.87 o 
 -10   1   9       62.04       78.73     44.19 o 
  -9   1   9      208.54      299.74     69.08 o 
  -8   1   9       28.25       24.14     27.41 o 
  -7   1   9      198.06      189.59     32.16 o 
  -6   1   9        6.39       -1.15     17.03 o 
  -5   1   9      546.96      530.67     41.19 o 
  -4   1   9      111.05      109.29     17.24 o 
  -3   1   9      937.23      998.14     34.47 o 
  -2   1   9     5279.40     5676.25    101.31 o 
  -1   1   9     1127.97     1260.04     51.45 o 
   1   1   9     1114.93     1222.51     52.98 o 
   2   1   9     5253.21     5787.49    127.42 o 
   3   1   9      947.55      983.89     47.15 o 
   4   1   9      112.05       85.35     22.07 o 
   5   1   9      533.19      541.09     39.85 o 
   6   1   9        9.25        3.43     20.68 o 
   7   1   9      179.82      198.28     84.07 o 
   8   1   9       33.71       57.11     37.55 o 
   9   1   9      228.84      225.86     48.06 o 
  10   1   9       66.56       85.29     34.15 o 
  11   1   9       55.42       79.73     56.39 o 
  12   1   9       82.02       16.55     44.74 o 
 -12   2   9      103.22      113.82     42.60 o 
 -11   2   9       33.21       -2.39     42.23 o 
 -10   2   9       15.97       -0.78     38.26 o 
  -9   2   9      151.34      213.19     51.38 o 
  -8   2   9      490.74      499.76     62.80 o 
  -7   2   9      281.50      255.13     36.78 o 
  -6   2   9      151.90      164.28     30.63 o 
  -5   2   9      568.67      587.81     43.62 o 
  -4   2   9       13.49       13.99     14.43 o 
  -3   2   9      469.87      605.90     30.74 o 
  -2   2   9     1331.89     1316.81     44.52 o 
  -1   2   9       62.92      108.52     19.12 o 
   0   2   9      541.32      391.47     28.10 o 
   1   2   9       60.00      111.46     19.74 o 
   2   2   9     1354.06     1272.68     74.48 o 
   3   2   9      458.65      563.41     37.23 o 
   4   2   9       15.84       23.11     17.97 o 
   5   2   9      544.58      571.87     40.63 o 
   6   2   9      137.12      142.70     27.76 o 
   7   2   9      292.56      252.97     38.46 o 
   8   2   9      468.64      476.55     70.93 o 
   9   2   9      151.48      169.09     38.16 o 
  10   2   9       12.03      -10.76     27.51 o 
  11   2   9       31.18        5.45     39.49 o 
  12   2   9      116.30      139.26    105.99 o 
 -12   3   9      121.37      108.81     58.07 o 
 -11   3   9       32.90       -0.25     39.23 o 
 -10   3   9       63.88       40.89     53.78 o 
  -9   3   9       56.35       76.23     31.87 o 
  -8   3   9      925.56      867.36    113.01 o 
  -7   3   9      114.72      114.60     30.60 o 
  -6   3   9      200.17      210.84     34.31 o 
  -5   3   9       29.49       22.79     17.07 o 
  -4   3   9      457.99      479.58     42.21 o 
  -3   3   9      498.78      674.21     37.40 o 
  -2   3   9     1918.88     2021.10     54.45 o 
  -1   3   9      715.84      730.85     34.66 o 
   0   3   9      114.72      119.45     13.89 o 
   1   3   9      708.18      722.83     29.02 o 
   2   3   9     1938.65     2013.49    122.39 o 
   3   3   9      501.33      532.24     30.74 o 
   4   3   9      441.65      461.51     35.81 o 
   5   3   9       34.47       38.23     16.65 o 
   6   3   9      208.91      214.47     34.09 o 
   7   3   9      108.26      103.52     31.07 o 
   8   3   9      934.80      964.94     84.60 o 
   9   3   9       50.46       43.52     30.89 o 
  10   3   9       64.37      115.88     47.48 o 
  11   3   9       38.09        2.51     40.80 o 
  12   3   9      124.57       84.95     49.82 o 
 -12   4   9       32.51        6.04     46.74 o 
 -11   4   9      170.30      173.84    119.23 o 
 -10   4   9       71.72       17.93     51.01 o 
  -9   4   9       38.34       37.40     29.20 o 
  -8   4   9      497.54      448.15     49.47 o 
  -7   4   9       42.25       65.11     42.54 o 
  -6   4   9      581.63      519.70     45.83 o 
  -5   4   9      372.79      373.50     30.77 o 
  -4   4   9      631.50      587.45     34.21 o 
  -3   4   9      268.33      332.91     26.70 o 
  -2   4   9     3127.08     3303.79     75.09 o 
  -1   4   9     1198.93     1284.89     43.30 o 
   0   4   9     1813.16     1685.53     43.17 o 
   1   4   9     1215.55     1274.91     34.35 o 
   2   4   9     3114.99     3369.51     90.15 o 
   3   4   9      263.87      267.55     23.92 o 
   4   4   9      612.54      560.35     42.89 o 
   5   4   9      367.09      331.76     35.51 o 
   6   4   9      556.47      494.61     51.93 o 
   7   4   9       46.39        1.26     39.92 o 
   8   4   9      514.78      475.67     49.24 o 
   9   4   9       35.39       51.35     30.15 o 
  10   4   9       74.23       60.77     39.71 o 
  11   4   9      175.72      226.04     54.38 o 
  12   4   9       36.46      -38.47     42.40 o 
 -12   5   9        4.86      -29.14     52.87 o 
 -11   5   9       24.65      -40.35     40.35 o 
 -10   5   9      110.18       58.61     35.35 o 
  -9   5   9       59.50       90.41     33.33 o 
  -8   5   9      119.51       87.39     32.07 o 
  -7   5   9      255.06      253.92     39.79 o 
  -6   5   9       20.27       49.71     21.04 o 
  -5   5   9       87.20      121.04     23.31 o 
  -4   5   9      616.91      631.11     36.69 o 
  -3   5   9      393.90      427.73     30.46 o 
  -2   5   9      617.46      634.28     34.03 o 
  -1   5   9      849.22      892.66     28.88 o 
   0   5   9       78.09       98.71     14.57 o 
   1   5   9      832.51      901.24     45.71 o 
   2   5   9      602.28      644.38     39.64 o 
   3   5   9      407.48      414.02     28.04 o 
   4   5   9      638.38      615.81     33.47 o 
   5   5   9       90.02       69.65     24.34 o 
   6   5   9       19.22       -4.04     22.08 o 
   7   5   9      241.42      247.12     37.96 o 
   8   5   9      109.26       48.61     29.10 o 
   9   5   9       50.33       36.20     38.87 o 
  10   5   9      108.77       52.56     39.85 o 
  11   5   9       19.76      -27.08     41.40 o 
  12   5   9        6.01      -10.47     56.36 o 
 -11   6   9      116.55       89.34     52.79 o 
 -10   6   9      244.83      287.34     48.92 o 
  -9   6   9       88.90      104.15     35.98 o 
  -8   6   9      174.80      197.41     45.87 o 
  -7   6   9      176.46      129.61     33.93 o 
  -6   6   9      630.24      538.52     39.64 o 
  -5   6   9      365.25      483.23     36.16 o 
  -4   6   9      993.08      893.95     43.65 o 
  -3   6   9       82.18       58.01     19.11 o 
  -2   6   9       46.85       36.41     16.55 o 
  -1   6   9     2297.18     2322.24     50.75 o 
   1   6   9     2255.39     2397.70     53.94 o 
   2   6   9       53.25       16.67     14.10 o 
   3   6   9       71.81       69.05     17.26 o 
   4   6   9     1017.56      857.07     48.36 o 
   5   6   9      388.12      418.86     39.23 o 
   6   6   9      625.32      639.57     48.18 o 
   7   6   9      164.44      176.18     34.92 o 
   8   6   9      171.69       95.59     32.88 o 
   9   6   9       81.14       48.36     37.60 o 
  10   6   9      241.31      208.31     55.96 o 
  11   6   9      118.33        5.24     63.99 o 
 -11   7   9       49.82       46.54     39.71 o 
 -10   7   9       91.27      143.98     41.45 o 
  -9   7   9       86.13       67.30     33.72 o 
  -8   7   9      249.95      171.92     56.84 o 
  -7   7   9      239.69      269.01     33.94 o 
  -6   7   9       17.33        8.29     21.15 o 
  -5   7   9      369.82      374.10     34.72 o 
  -4   7   9      132.61      183.57     27.19 o 
  -3   7   9     1034.85      967.03     44.64 o 
  -2   7   9      988.14     1042.31     44.41 o 
  -1   7   9      208.03      237.36     19.44 o 
   0   7   9      492.48      431.69     24.14 o 
   1   7   9      207.58      222.87     20.44 o 
   2   7   9      956.80      863.94     40.34 o 
   3   7   9     1014.65      995.83     41.31 o 
   4   7   9      131.87      137.95     28.56 o 
   5   7   9      391.27      403.03     38.96 o 
   6   7   9       18.94       22.76     25.82 o 
   7   7   9      226.57      201.85     36.27 o 
   8   7   9      263.46      206.91     48.32 o 
   9   7   9       92.49      182.60     71.27 o 
  10   7   9       90.19       30.18     55.85 o 
  11   7   9       42.23      -15.63     56.50 o 
 -11   8   9        4.24      -27.94     36.80 o 
 -10   8   9        6.65       55.24     36.20 o 
  -9   8   9       10.22       16.03     31.45 o 
  -8   8   9       21.44       15.61     27.33 o 
  -7   8   9       94.52      117.94     28.69 o 
  -6   8   9      493.72      474.09     43.99 o 
  -5   8   9      261.90      255.06     31.30 o 
  -4   8   9      104.05       75.48     22.76 o 
  -3   8   9      422.34      401.88     33.69 o 
  -2   8   9      516.60      593.81     40.26 o 
  -1   8   9       21.15       -0.55     10.58 o 
   0   8   9     2091.55     2134.22     58.35 o 
   1   8   9       14.05       11.54     13.94 o 
   2   8   9      530.87      614.83     40.04 o 
   3   8   9      428.00      444.03     35.68 o 
   4   8   9       98.80       47.92     23.66 o 
   5   8   9      266.48      241.92     34.76 o 
   6   8   9      519.37      568.68     47.98 o 
   7   8   9       83.59      109.04     32.39 o 
   8   8   9       20.06      -21.23     46.76 o 
   9   8   9        6.61      -17.53     46.98 o 
  10   8   9        7.09       -8.07     56.50 o 
  11   8   9        5.22      -14.18     60.14 o 
 -11   9   9        9.29      -23.87     35.73 o 
 -10   9   9        2.51      -25.74     32.66 o 
  -9   9   9      163.98      128.81     41.63 o 
  -8   9   9        2.60       30.81     26.29 o 
  -7   9   9      183.02      173.46     32.37 o 
  -6   9   9      177.16      209.13     32.13 o 
  -5   9   9     2047.92     2094.75     71.58 o 
  -4   9   9      237.41      291.52     43.72 o 
  -3   9   9        3.64       28.42     19.22 o 
  -2   9   9      207.79      216.19     27.58 o 
  -1   9   9     2916.76     3117.30     79.25 o 
   0   9   9        6.36       -9.10     11.67 o 
   1   9   9     2936.77     2958.69     64.82 o 
   2   9   9      190.25      191.83     25.44 o 
   3   9   9        5.23      -22.95     25.03 o 
   4   9   9      223.02      234.49     41.35 o 
   5   9   9     2081.95     2097.75     96.08 o 
   6   9   9      186.15      216.54     43.43 o 
   7   9   9      170.65      179.26     62.47 o 
   8   9   9        2.30       49.67     57.59 o 
   9   9   9      159.42      191.69     77.59 o 
  10   9   9        1.46      -49.09     49.09 o 
  11   9   9        6.23      -55.99     55.99 o 
 -10  10   9       64.53        4.88     35.48 o 
  -9  10   9        6.99        7.12     31.76 o 
  -8  10   9      134.06      160.46     35.44 o 
  -7  10   9      255.27      285.76     37.82 o 
  -6  10   9        5.03       -5.70     20.04 o 
  -5  10   9       88.43       82.83     25.45 o 
  -4  10   9       34.63       40.38     22.51 o 
  -3  10   9     1201.76     1223.27     53.44 o 
  -2  10   9       63.59       23.20     22.32 o 
  -1  10   9      451.84      484.38     35.29 o 
   0  10   9      981.36      987.11     40.60 o 
   1  10   9      431.68      469.89     32.86 o 
   2  10   9       57.96       76.62     24.88 o 
   3  10   9     1167.15     1107.63     58.08 o 
   4  10   9       37.50       17.43     21.30 o 
   5  10   9       82.99       60.18     28.10 o 
   6  10   9        3.41       -5.38     42.69 o 
   7  10   9      272.21      183.84     63.19 o 
   8  10   9      133.22       90.54     60.36 o 
   9  10   9        9.49       -6.33     60.43 o 
  10  10   9       61.16       30.62     68.65 o 
 -10  11   9       61.44       37.35     39.15 o 
  -9  11   9       25.99       54.42     37.31 o 
  -8  11   9        0.64       -3.26     26.45 o 
  -7  11   9       72.19       94.05     29.45 o 
  -6  11   9      226.49      185.40     32.71 o 
  -5  11   9      404.60      427.69     43.31 o 
  -4  11   9      316.76      386.54     37.18 o 
  -3  11   9        8.82       14.48     19.26 o 
  -2  11   9      209.53      163.57     37.18 o 
  -1  11   9       49.78       45.98     21.48 o 
   0  11   9      147.17      229.92     28.07 o 
   1  11   9       48.02       63.74     24.27 o 
   2  11   9      191.68      167.45     39.11 o 
   3  11   9        6.01       12.41     23.06 o 
   4  11   9      299.05      407.52     42.89 o 
   5  11   9      385.70      397.66     53.15 o 
   6  11   9      248.84      169.66     64.43 o 
   7  11   9       63.28       96.65     58.18 o 
   8  11   9        0.03       18.03     54.90 o 
   9  11   9       24.65      -50.61     50.61 o 
  10  11   9       69.84      156.79     81.59 o 
 -10  12   9      150.71      111.36     45.95 o 
  -9  12   9       33.30       24.88     36.18 o 
  -8  12   9      140.63       61.27     35.07 o 
  -7  12   9       35.03       11.23     26.88 o 
  -6  12   9        7.49       18.00     24.43 o 
  -5  12   9      732.32      686.63     48.35 o 
  -4  12   9      673.57      762.82     48.53 o 
  -3  12   9      264.65      298.34     33.91 o 
  -2  12   9      351.16      404.99     36.75 o 
  -1  12   9       27.76       19.58     24.91 o 
   0  12   9      501.70      514.00     37.46 o 
   1  12   9       33.99       46.08     24.44 o 
   2  12   9      335.18      339.83     39.91 o 
   3  12   9      239.32      217.91     36.22 o 
   4  12   9      691.10      802.34     56.00 o 
   5  12   9      703.62      746.55     97.08 o 
   6  12   9        5.73        1.67     47.56 o 
   7  12   9       39.60       45.45     55.63 o 
   8  12   9      137.56       74.83     64.58 o 
   9  12   9       39.20      102.39     73.45 o 
  10  12   9      146.19      136.79     78.76 o 
  -9  13   9       26.04       30.39     30.91 o 
  -8  13   9       74.82       69.31     32.56 o 
  -7  13   9       28.97       20.31     27.24 o 
  -6  13   9       39.38       19.58     26.68 o 
  -5  13   9      149.92      112.55     29.39 o 
  -4  13   9      778.39      787.80     51.08 o 
  -3  13   9       32.46       39.82     20.75 o 
  -2  13   9      508.70      566.83     50.21 o 
  -1  13   9       56.87       65.06     27.60 o 
   0  13   9       45.93       29.16     26.29 o 
   1  13   9       58.77        1.15     19.25 o 
   2  13   9      469.77      454.11     44.79 o 
   3  13   9       29.51      -15.10     23.21 o 
   4  13   9      737.39      778.44     56.90 o 
   5  13   9      151.45       82.10     58.39 o 
   6  13   9       47.98       49.52     53.89 o 
   7  13   9       33.51      -40.65     40.65 o 
   8  13   9       84.48       82.25     69.23 o 
   9  13   9       25.47        4.07     61.38 o 
  -9  14   9        1.87      -30.43     30.43 o 
  -8  14   9       17.60       34.12     32.08 o 
  -7  14   9       47.25       34.11     30.11 o 
  -6  14   9       94.29       55.25     29.22 o 
  -5  14   9       46.65      -20.27     24.59 o 
  -4  14   9       22.74       23.32     24.82 o 
  -3  14   9       95.03       75.46     32.56 o 
  -2  14   9       50.18       51.30     28.49 o 
  -1  14   9      496.42      525.92     88.36 o 
   0  14   9        0.48       -8.33     38.69 o 
   1  14   9      458.95      457.65     58.26 o 
   2  14   9       45.49       12.43     26.05 o 
   3  14   9       84.33       78.78     30.38 o 
   4  14   9       17.19       39.52     35.75 o 
   5  14   9       49.51       18.39     36.35 o 
   6  14   9       98.26       96.28     62.69 o 
   7  14   9       49.21        3.35     51.12 o 
   8  14   9       20.22       38.47     66.25 o 
   9  14   9        3.35      -39.34     53.09 o 
  -8  15   9       57.82       74.35     34.58 o 
  -7  15   9       21.83      -17.18     27.02 o 
  -6  15   9        1.75       32.08     29.13 o 
  -5  15   9      105.45      139.53     33.46 o 
  -4  15   9      188.15      187.80     41.35 o 
  -3  15   9       48.98       11.99     27.75 o 
  -2  15   9      186.97      241.73     40.83 o 
  -1  15   9      276.60      208.69     51.28 o 
   0  15   9       28.87       42.65     37.02 o 
   1  15   9      282.53      250.86     44.57 o 
   2  15   9      181.99      139.44     34.32 o 
   3  15   9       54.76       86.05     36.30 o 
   4  15   9      185.27      124.76     44.61 o 
   5  15   9      110.43       98.48     49.92 o 
   6  15   9        0.96      -47.20     47.20 o 
   7  15   9       18.41       20.00     58.61 o 
   8  15   9       59.79      128.42     79.05 o 
  -7  16   9       67.57       93.96     36.15 o 
  -6  16   9        2.03        2.37     40.61 o 
  -5  16   9        2.98       14.45     32.80 o 
  -4  16   9        4.07      -30.38     30.38 o 
  -3  16   9       13.80       -4.73     29.38 o 
  -2  16   9       17.34       52.73     31.49 o 
  -1  16   9       20.24       36.45     34.90 o 
   0  16   9        2.59       -8.55     32.49 o 
   1  16   9       14.14       18.97     34.84 o 
   2  16   9       21.32      -15.33     27.59 o 
   3  16   9       12.86       17.71     35.17 o 
   4  16   9        4.38       16.66     39.06 o 
   5  16   9        6.55       35.50     55.30 o 
   6  16   9        2.22       45.01     62.69 o 
   7  16   9       65.23       -0.29     61.59 o 
  -7  17   9        2.17       33.38     41.43 o 
  -6  17   9       42.69      -26.33     33.20 o 
  -5  17   9       12.17       -0.43     32.92 o 
  -4  17   9       34.01       51.74     35.75 o 
  -3  17   9      128.21      184.62     42.30 o 
  -2  17   9       72.05       62.95     40.05 o 
  -1  17   9       54.05       29.89     36.83 o 
   0  17   9      267.13      243.49     89.99 o 
   1  17   9       51.00        6.94     39.05 o 
   2  17   9       82.83      101.23     48.72 o 
   3  17   9      132.75      176.69     49.63 o 
   4  17   9       28.28       26.04     39.67 o 
   5  17   9       11.78       18.43     48.00 o 
   6  17   9       47.03       58.54     65.09 o 
   7  17   9        1.32      -58.76     58.76 o 
  -6  18   9       12.87      -29.65     34.77 o 
  -5  18   9       22.91       53.44     37.68 o 
  -4  18   9       47.89       19.89     36.20 o 
  -3  18   9       89.34       52.34     47.81 o 
  -2  18   9      258.57      261.01     59.18 o 
  -1  18   9      230.22      377.09    116.61 o 
   0  18   9        1.59       53.76     39.67 o 
   1  18   9      245.99      222.85     83.81 o 
   2  18   9      258.72      344.31     61.92 o 
   3  18   9      101.87      118.33     47.18 o 
   4  18   9       52.71       65.28     44.63 o 
   5  18   9       29.37      -14.23     39.29 o 
   6  18   9       13.93      -20.87     58.83 o 
  -5  19   9       84.38       54.11     43.09 o 
  -4  19   9       17.99       -8.77     34.69 o 
  -3  19   9       58.16        9.27     62.39 o 
  -2  19   9       35.50       64.91     45.41 o 
  -1  19   9       98.91      119.91     56.07 o 
   0  19   9       70.39       45.36     41.95 o 
   1  19   9       95.00       21.16     59.99 o 
   2  19   9       45.06      102.61     70.61 o 
   3  19   9       61.87       24.82     41.63 o 
   4  19   9       23.91       21.16     44.72 o 
   5  19   9       86.63      145.60     54.78 o 
  -3  20   9       20.24       51.57     50.28 o 
  -2  20   9       33.12       -4.73     40.84 o 
  -1  20   9        7.57      -14.75     43.31 o 
   0  20   9        5.34       44.36     60.50 o 
   1  20   9       12.21       25.09     55.34 o 
   2  20   9       32.45        2.47     56.94 o 
   3  20   9       24.81       70.85     50.93 o 
   0   0  10     1398.87     1498.49     73.01 o 
   1   0  10     3648.50     3693.03     99.03 o 
   2   0  10      121.27      150.70     26.13 o 
   3   0  10     1581.16     1362.71     57.85 o 
   4   0  10       19.81       12.67     23.57 o 
   5   0  10      656.25      599.74     59.03 o 
   6   0  10       57.42       45.41     24.96 o 
   7   0  10      527.30      464.91     44.51 o 
   8   0  10     1007.57     1114.09    106.28 o 
   9   0  10      700.28      847.60     92.17 o 
  10   0  10        4.49       -6.69     30.33 o 
  11   0  10      469.76      428.06    110.62 o 
  12   0  10       75.76      104.20     51.84 o 
 -12   1  10      359.68      469.60     78.61 o 
 -11   1  10       39.65       21.24     34.44 o 
 -10   1  10      732.54      787.50     84.61 o 
  -9   1  10      153.49      170.99     50.74 o 
  -8   1  10     1257.60     1364.00     92.99 o 
  -7   1  10      774.50      548.84    131.74 o 
  -6   1  10     3085.82     2969.12    105.58 o 
  -5   1  10       44.36       53.67     24.00 o 
  -4   1  10     4224.83     3903.00    128.42 o 
  -3   1  10     1283.95     1246.88     62.75 o 
  -2   1  10     3930.93     3709.08     76.63 o 
   0   1  10     2742.65     2823.72     73.21 o 
   2   1  10     3914.31     3622.39    135.33 o 
   3   1  10     1237.14     1123.91     54.00 o 
   4   1  10     4078.20     3882.91    133.42 o 
   5   1  10       31.42        6.98     21.85 o 
   6   1  10     2838.57     2754.60     91.16 o 
   7   1  10      782.85      700.52     68.98 o 
   8   1  10     1176.65     1166.69    136.46 o 
   9   1  10      150.49      200.88     41.65 o 
  10   1  10      728.35      782.81     68.47 o 
  11   1  10       38.34       48.26     41.99 o 
  12   1  10      368.28      355.70     74.36 o 
 -12   2  10       25.93       44.37     50.19 o 
 -11   2  10      557.22      576.68     81.90 o 
 -10   2  10       20.97       11.38     39.67 o 
  -9   2  10      731.30      712.69     78.17 o 
  -8   2  10      247.19      140.64     77.83 o 
  -7   2  10      990.16     1100.48     63.77 o 
  -6   2  10      946.49      963.66     58.08 o 
  -5   2  10     1384.81     1269.45     62.58 o 
  -4   2  10      404.72      387.59     37.81 o 
  -3   2  10     4662.83     4421.13     88.94 o 
  -2   2  10      139.56      119.65     27.87 o 
  -1   2  10     3923.50     3628.23     78.42 o 
   0   2  10        8.60       11.40     16.33 o 
   1   2  10     3959.64     3699.92     85.20 o 
   2   2  10      118.82       87.61     29.68 o 
   3   2  10     4303.89     4073.11    135.05 o 
   4   2  10      460.84      494.72     38.08 o 
   5   2  10     1616.73     1485.78     63.15 o 
   6   2  10      988.19     1014.26     55.69 o 
   7   2  10     1057.09     1125.24     66.47 o 
   8   2  10      262.26      296.09     43.08 o 
   9   2  10      735.06      767.75     62.87 o 
  10   2  10       20.54        1.17     31.79 o 
  11   2  10      547.86      751.82     88.75 o 
  12   2  10       30.60       65.47     52.69 o 
 -12   3  10      207.05      249.91     67.07 o 
 -11   3  10      104.32       75.59     52.91 o 
 -10   3  10      295.20      290.20    122.64 o 
  -9   3  10      134.97      195.06     51.88 o 
  -8   3  10      685.14      590.25     54.00 o 
  -7   3  10      243.93      251.25     38.88 o 
  -6   3  10     1966.81     2093.77     82.98 o 
  -5   3  10      577.27      584.34     58.24 o 
  -4   3  10     1945.60     1918.48     57.75 o 
  -3   3  10     1058.14     1139.64     45.22 o 
  -2   3  10     6776.26     6266.53    115.44 o 
  -1   3  10      566.54      604.95     32.38 o 
   1   3  10      522.76      560.19     29.24 o 
   2   3  10     6835.67     6223.71    134.70 o 
   3   3  10     1094.72     1197.61     85.44 o 
   4   3  10     1808.35     1797.15     69.42 o 
   5   3  10      587.17      572.06     35.87 o 
   6   3  10     1977.17     2035.22     79.58 o 
   7   3  10      269.73      282.58     40.32 o 
   8   3  10      718.22      675.05     57.08 o 
   9   3  10      121.66      159.30     39.26 o 
  10   3  10      299.67      323.87     62.93 o 
  11   3  10      102.70       67.44     48.41 o 
  12   3  10      209.13      225.11     65.23 o 
 -11   4  10      504.50      512.12     81.48 o 
 -10   4  10       80.04      102.41     52.32 o 
  -9   4  10      454.87      542.93     85.31 o 
  -8   4  10       36.36       18.63     28.52 o 
  -7   4  10     2120.80     2148.90     88.77 o 
  -6   4  10      297.80      268.64     39.35 o 
  -5   4  10     1731.57     1810.22     75.74 o 
  -4   4  10      436.22      472.26     33.31 o 
  -3   4  10     1216.11     1182.98     45.22 o 
  -2   4  10     1861.98     2117.93     59.39 o 
  -1   4  10     2770.63     2592.14     66.72 o 
   1   4  10     2892.90     2712.96     60.03 o 
   2   4  10     1777.75     2023.14     57.67 o 
   3   4  10     1259.11     1180.60     44.54 o 
   4   4  10      417.93      464.30     32.28 o 
   5   4  10     1786.64     1655.39     69.16 o 
   6   4  10      314.82      245.92     36.29 o 
   7   4  10     1926.56     1871.92     80.35 o 
   8   4  10       45.58       15.33     29.00 o 
   9   4  10      378.11      383.67     51.36 o 
  10   4  10       76.39        4.07     58.21 o 
  11   4  10      499.10      436.54     76.48 o 
 -11   5  10       19.75      -22.45     43.40 o 
 -10   5  10      232.29      256.93     62.09 o 
  -9   5  10       22.20       54.23     32.36 o 
  -8   5  10      914.02      968.29     68.14 o 
  -7   5  10      579.99      622.79     54.34 o 
  -6   5  10     4390.87     4270.86    126.07 o 
  -5   5  10     1636.61     1656.60     59.40 o 
  -4   5  10     2089.34     2199.83    111.70 o 
  -3   5  10      183.01      152.91     23.65 o 
  -2   5  10     2622.71     2634.47     69.26 o 
  -1   5  10      152.29      178.08     22.74 o 
   0   5  10     2736.74     2391.21     53.40 o 
   1   5  10      145.42      124.80     18.28 o 
   2   5  10     2749.46     2787.36     69.24 o 
   3   5  10      163.83      118.63     23.54 o 
   4   5  10     2073.31     2087.89     61.69 o 
   5   5  10     1592.05     1515.90     67.62 o 
   6   5  10     4653.69     4363.17    162.30 o 
   7   5  10      614.58      677.31     53.57 o 
   8   5  10      872.33      872.23     61.46 o 
   9   5  10       25.56      -21.91     34.07 o 
  10   5  10      212.64      239.98     97.77 o 
  11   5  10       24.03       -9.77     39.22 o 
 -11   6  10      291.50      255.36    118.83 o 
 -10   6  10       93.92      115.42     39.77 o 
  -9   6  10      567.80      570.22     60.77 o 
  -8   6  10      101.45      112.36     34.92 o 
  -7   6  10      662.04      672.06     73.53 o 
  -6   6  10      189.15      141.55     34.61 o 
  -5   6  10     2959.23     3054.56     83.58 o 
  -4   6  10      381.63      480.50     54.28 o 
  -3   6  10     3093.32     3175.17     81.49 o 
  -2   6  10       49.64       73.65     19.56 o 
  -1   6  10     3079.48     2804.68     72.10 o 
   0   6  10      362.12      355.98     23.09 o 
   1   6  10     3041.11     2844.40     78.30 o 
   2   6  10       35.63       31.14     14.47 o 
   3   6  10     3095.29     3134.94     77.10 o 
   4   6  10      354.09      391.42     38.07 o 
   5   6  10     3176.93     3090.31     96.87 o 
   6   6  10      176.23      168.72     34.07 o 
   7   6  10      715.92      718.83     54.42 o 
   8   6  10      103.37       70.42     32.79 o 
   9   6  10      559.77      648.39     73.84 o 
  10   6  10       96.92      119.39     49.52 o 
  11   6  10      249.35      233.29     91.63 o 
 -11   7  10       38.52       24.59     47.88 o 
 -10   7  10      263.68      276.20     56.99 o 
  -9   7  10      135.88      149.80     40.95 o 
  -8   7  10      793.88      886.68     67.85 o 
  -7   7  10       73.70       21.37     27.94 o 
  -6   7  10      349.87      363.02     36.55 o 
  -5   7  10      111.23      155.26     27.95 o 
  -4   7  10     2209.27     2352.73     72.43 o 
  -3   7  10      480.47      511.19     49.73 o 
  -2   7  10     3735.43     3557.97     86.69 o 
  -1   7  10     1168.22     1213.52     54.34 o 
   0   7  10     6100.39     6472.61    119.04 o 
   1   7  10     1179.00     1163.25     39.61 o 
   2   7  10     4026.70     3683.61     75.62 o 
   3   7  10      446.02      419.27     31.30 o 
   4   7  10     2230.52     2339.57     81.43 o 
   5   7  10      108.05       75.93     28.63 o 
   6   7  10      393.31      367.15     42.21 o 
   7   7  10       83.56       74.36     31.48 o 
   8   7  10      678.11      734.68     72.59 o 
   9   7  10      133.09       80.09     44.93 o 
  10   7  10      261.20      218.89     77.74 o 
  11   7  10       41.51       55.05     67.99 o 
 -11   8  10      116.48      129.22     47.30 o 
 -10   8  10        9.80       29.33     36.17 o 
  -9   8  10      862.58      807.79     71.10 o 
  -8   8  10        2.64       53.98     34.05 o 
  -7   8  10      339.96      320.26     46.86 o 
  -6   8  10      118.66       85.32     27.08 o 
  -5   8  10      258.41      276.59     35.79 o 
  -4   8  10      301.83      299.12     56.04 o 
  -3   8  10     2238.89     2201.13     70.49 o 
  -2   8  10       38.66       24.14     19.52 o 
  -1   8  10     3354.51     3528.07     85.40 o 
   0   8  10        5.00        1.08     13.72 o 
   1   8  10     3491.05     3634.61     74.46 o 
   2   8  10       46.39       45.78     18.63 o 
   3   8  10     2306.22     2211.61     68.11 o 
   4   8  10      324.90      304.58     38.16 o 
   5   8  10      292.11      312.79     40.10 o 
   6   8  10      102.86       97.12     29.88 o 
   7   8  10      295.48      334.47     44.26 o 
   8   8  10        2.90        0.03     35.27 o 
   9   8  10      859.46      748.44    115.48 o 
  10   8  10        7.88      125.23     73.30 o 
  11   8  10      106.03       67.12     75.63 o 
 -10   9  10      190.72      203.98     79.79 o 
  -9   9  10       57.82      113.55     42.87 o 
  -8   9  10      641.74      744.84     76.56 o 
  -7   9  10       51.95       75.01     28.00 o 
  -6   9  10      780.80      851.31     52.04 o 
  -5   9  10      323.38      311.03     36.55 o 
  -4   9  10     1386.86     1379.14     59.15 o 
  -3   9  10      380.03      374.32     35.45 o 
  -2   9  10     4152.88     4177.04     99.38 o 
  -1   9  10      267.99      202.71     45.34 o 
   0   9  10     4823.41     4997.60    123.78 o 
   1   9  10      274.57      247.88     23.89 o 
   2   9  10     3917.06     2928.12    634.78 o 
   3   9  10      407.19      409.92     60.83 o 
   4   9  10     1377.33     1419.73     66.58 o 
   5   9  10      352.58      405.87     43.22 o 
   6   9  10      867.27      928.76     59.60 o 
   7   9  10       43.03       -6.62     45.16 o 
   8   9  10      630.06      593.47    104.14 o 
   9   9  10       49.87      105.37     66.47 o 
  10   9  10      196.71      182.67     79.34 o 
 -10  10  10       97.81      110.25     44.94 o 
  -9  10  10      304.01      323.05     54.71 o 
  -8  10  10       31.87       13.38     31.40 o 
  -7  10  10      638.73      616.01     49.37 o 
  -6  10  10        6.75      -10.67     22.20 o 
  -5  10  10      128.61      105.15     27.97 o 
  -4  10  10       84.78      163.74     29.49 o 
  -3  10  10      221.16      227.74     32.14 o 
  -2  10  10      537.26      481.25     38.32 o 
  -1  10  10     2569.05     2632.41     94.17 o 
   0  10  10     1303.93     1162.75    110.63 o 
   1  10  10     2597.02     2639.07     71.70 o 
   2  10  10      561.11      593.71    155.88 o 
   3  10  10      300.55      313.62     38.08 o 
   4  10  10       94.32       99.84     31.21 o 
   5  10  10       58.84       11.37     27.64 o 
   6  10  10        9.21       24.61     37.12 o 
   7  10  10      595.62      537.77     94.54 o 
   8  10  10       25.02       12.87     55.56 o 
   9  10  10      323.47      365.93     98.54 o 
  10  10  10       90.00       82.17     75.27 o 
 -10  11  10      305.06      390.04     87.07 o 
  -9  11  10        9.11       29.50     35.92 o 
  -8  11  10      474.81      390.71     55.65 o 
  -7  11  10      167.78      185.84     36.66 o 
  -6  11  10      379.18      488.30     45.07 o 
  -5  11  10      219.52      195.22     31.84 o 
  -4  11  10      441.42      438.83     40.87 o 
  -3  11  10      189.15      183.96     31.19 o 
  -2  11  10     1302.39     1373.59     69.00 o 
  -1  11  10       50.58       68.68     23.66 o 
   0  11  10     3213.61     3142.18     98.51 o 
   1  11  10       52.30       31.58     24.84 o 
   2  11  10     1373.25     1590.98    122.39 o 
   3  11  10      172.43      134.76     32.13 o 
   4  11  10      494.34      576.16     84.57 o 
   5  11  10      211.16      247.95     59.16 o 
   6  11  10      340.94      298.59     76.36 o 
   7  11  10      151.50      104.57     63.63 o 
   8  11  10      459.31      322.59     86.76 o 
   9  11  10        6.30      -30.69     56.65 o 
  10  11  10      342.60      304.63    102.32 o 
  -9  12  10      271.83      357.01     59.19 o 
  -8  12  10       46.39       86.25     38.45 o 
  -7  12  10      414.15      466.91     48.11 o 
  -6  12  10       15.73       24.18     25.57 o 
  -5  12  10      257.46      300.67     57.44 o 
  -4  12  10       85.05       45.81     24.44 o 
  -3  12  10      542.48      468.53     41.51 o 
  -2  12  10       94.09       64.55     30.27 o 
  -1  12  10     1679.78     1799.26     77.06 o 
   0  12  10       19.54        5.99     25.31 o 
   1  12  10     1596.75     1581.58     69.48 o 
   2  12  10      108.00       79.86     34.09 o 
   3  12  10      503.07      568.66     48.63 o 
   4  12  10       84.85       89.51     30.28 o 
   5  12  10      248.38      311.90     76.28 o 
   6  12  10       16.99       16.58     49.09 o 
   7  12  10      416.59      360.04     86.90 o 
   8  12  10       38.36       35.20     61.45 o 
   9  12  10      294.19      280.70     96.72 o 
  -9  13  10       15.53       17.19     38.67 o 
  -8  13  10      310.77      319.09     44.59 o 
  -7  13  10       62.37       88.12     32.66 o 
  -6  13  10      172.60      152.26     34.33 o 
  -5  13  10      119.52       66.61     32.36 o 
  -4  13  10      933.72      937.45     55.58 o 
  -3  13  10      212.44      105.12     64.82 o 
  -2  13  10      505.72      468.27     49.28 o 
  -1  13  10      363.81      355.25     43.69 o 
   0  13  10      836.15      934.12     75.38 o 
   1  13  10      386.04      401.63     56.85 o 
   2  13  10      575.65      550.42     48.03 o 
   3  13  10      200.41      178.24     35.31 o 
   4  13  10      900.79      913.60     61.61 o 
   5  13  10      129.07      137.01     61.38 o 
   6  13  10      182.45      236.85     71.34 o 
   7  13  10       52.88       28.72     58.10 o 
   8  13  10      325.97      314.95     88.57 o 
   9  13  10       14.30       -0.22     57.59 o 
  -8  14  10       15.32       -4.41     29.85 o 
  -7  14  10      365.01      445.34     49.13 o 
  -6  14  10       11.72       -0.33     25.90 o 
  -5  14  10      308.51      327.00     42.24 o 
  -4  14  10      143.18      112.30     35.66 o 
  -3  14  10      447.81      449.34     51.12 o 
  -2  14  10       64.33       35.51     30.94 o 
  -1  14  10      717.65      653.81    195.77 o 
   0  14  10       40.91       43.24     50.83 o 
   1  14  10      760.75      861.23     74.87 o 
   2  14  10       63.87       24.53     27.04 o 
   3  14  10      431.81      403.48     46.82 o 
   4  14  10      154.94      104.45     41.83 o 
   5  14  10      319.85      351.53     81.88 o 
   6  14  10       15.42       53.01     61.01 o 
   7  14  10      332.42      301.28     90.10 o 
   8  14  10       11.89       53.30     64.36 o 
  -8  15  10      147.48      179.65     41.91 o 
  -7  15  10       13.36       18.19     30.11 o 
  -6  15  10      607.79      566.66     53.77 o 
  -5  15  10       41.04       26.30     31.26 o 
  -4  15  10     1113.64     1233.61     76.31 o 
  -3  15  10       87.16       73.92     34.93 o 
  -2  15  10      236.82      247.66     42.58 o 
  -1  15  10       87.32       69.80     39.36 o 
   0  15  10      247.73      239.12     62.90 o 
   1  15  10       95.20       85.53     40.82 o 
   2  15  10      207.47      191.09     39.81 o 
   3  15  10       94.09      100.21     32.77 o 
   4  15  10     1043.65     1131.16    107.55 o 
   5  15  10       39.08       43.15     39.36 o 
   6  15  10      612.60      559.88    103.34 o 
   7  15  10       17.40      -22.54     59.19 o 
   8  15  10      160.78       46.25     72.43 o 
  -7  16  10       78.35      109.72     36.74 o 
  -6  16  10       81.83       35.62     43.19 o 
  -5  16  10      352.52      376.09     54.74 o 
  -4  16  10       62.65       47.89     34.64 o 
  -3  16  10      908.54      989.94     71.85 o 
  -2  16  10      140.34      120.68     47.09 o 
  -1  16  10      262.21      487.92     68.16 o 
   0  16  10       64.87      116.88     43.50 o 
   1  16  10      251.70      213.93     51.59 o 
   2  16  10      149.53      153.82     46.10 o 
   3  16  10      839.35      907.40     81.91 o 
   4  16  10       66.20       15.69     74.65 o 
   5  16  10      353.61      372.94     65.90 o 
   6  16  10       82.53      142.75     71.41 o 
   7  16  10       83.26       60.94     69.45 o 
  -6  17  10      204.94      212.84     48.69 o 
  -5  17  10       68.07      134.80     44.89 o 
  -4  17  10      257.63      246.96     49.20 o 
  -3  17  10       84.91       67.42     35.05 o 
  -2  17  10      343.20      421.89     85.56 o 
  -1  17  10       16.06      -25.91     35.03 o 
   0  17  10      419.60      412.45     65.24 o 
   1  17  10       14.77       61.89     40.40 o 
   2  17  10      324.47      133.81     68.72 o 
   3  17  10       91.04       65.60     42.77 o 
   4  17  10      257.34      271.74     59.89 o 
   5  17  10       69.18      101.97     60.14 o 
   6  17  10      206.41      143.26     78.76 o 
  -5  18  10      137.87      123.15     45.26 o 
  -4  18  10       40.49       61.41     38.13 o 
  -3  18  10      337.67      338.33     66.15 o 
  -2  18  10       45.98      -15.54     39.78 o 
  -1  18  10      221.89      267.53     59.83 o 
   0  18  10        1.70       10.04     36.18 o 
   1  18  10      215.26      240.97     57.43 o 
   2  18  10       52.12       10.54     56.65 o 
   3  18  10      310.36      390.43     66.95 o 
   4  18  10       40.81       43.46     45.67 o 
   5  18  10      140.36      197.75     59.07 o 
  -4  19  10      226.67      253.26     67.09 o 
  -3  19  10       15.16       89.39     49.09 o 
  -2  19  10      252.55      334.95     80.14 o 
  -1  19  10        2.95       27.18     43.43 o 
   0  19  10      130.51      172.35     55.31 o 
   1  19  10        3.53       -1.75     57.23 o 
   2  19  10      242.62      206.89     85.74 o 
   3  19  10       14.39       26.03     57.59 o 
   4  19  10      214.92      273.05     64.40 o 
  -2  20  10       19.89       60.00     55.01 o 
  -1  20  10      237.32      219.92     61.69 o 
   0  20  10       10.78       92.06     73.08 o 
   1  20  10      270.95      148.50     76.36 o 
   2  20  10       19.97      -46.76     46.76 o 
   1   0  11        1.50       25.22     21.15 o 
   3   0  11        0.56       17.01     21.25 o 
   4   0  11        6.34       14.58     22.13 o 
   5   0  11        9.95      -22.02     22.02 o 
   6   0  11      160.44      101.14     29.30 o 
   7   0  11      110.08       93.53     30.88 o 
   8   0  11       75.33      124.48     46.62 o 
   9   0  11      423.13      523.93    108.06 o 
  10   0  11      138.23       54.26     47.49 o 
  11   0  11        8.43       18.21     36.56 o 
 -11   1  11       62.53       47.08     41.38 o 
 -10   1  11        3.41      -36.81     41.10 o 
  -9   1  11      241.91      158.44     52.33 o 
  -8   1  11       80.21       20.82     37.48 o 
  -7   1  11       77.04       19.70     31.09 o 
  -6   1  11       73.00      122.66     56.50 o 
  -5   1  11      719.11      750.04     61.21 o 
  -4   1  11       14.45        6.63     23.05 o 
  -3   1  11     1489.05     1336.19     61.76 o 
  -2   1  11     1490.67     1556.38     66.44 o 
  -1   1  11      210.55      236.78     34.16 o 
   0   1  11       42.16       38.46     23.28 o 
   1   1  11      205.12      271.19     33.57 o 
   2   1  11     1471.29     1492.01     62.66 o 
   3   1  11     1478.15     1366.96     61.43 o 
   4   1  11       14.97       39.74     19.37 o 
   5   1  11      689.11      750.39     50.32 o 
   6   1  11       71.21       86.18     31.88 o 
   7   1  11       69.76       24.16     36.78 o 
   8   1  11       82.07       97.27     43.95 o 
   9   1  11      266.71      276.48     46.96 o 
  10   1  11        3.37       -3.41     32.65 o 
  11   1  11       56.51       62.33     39.02 o 
 -11   2  11       50.45       52.22     50.58 o 
 -10   2  11        4.01        8.77     43.79 o 
  -9   2  11      128.13      109.05     49.89 o 
  -8   2  11       13.27        6.35     22.92 o 
  -7   2  11       89.45       64.12     29.50 o 
  -6   2  11       85.66       48.81     27.03 o 
  -5   2  11       18.06        9.70     26.18 o 
  -4   2  11      543.24      538.21     44.66 o 
  -3   2  11      325.26      363.24     38.07 o 
  -2   2  11      596.60      621.67     33.01 o 
  -1   2  11      284.76      229.85     31.53 o 
   0   2  11      511.79      525.19     41.28 o 
   1   2  11      290.60      281.22     47.45 o 
   2   2  11      610.33      622.93     43.44 o 
   3   2  11      313.97      321.06     34.68 o 
   4   2  11      526.05      518.17     42.23 o 
   5   2  11       15.83       57.75     25.64 o 
   6   2  11       89.98      120.12     42.94 o 
   7   2  11       92.05       70.82     30.28 o 
   8   2  11        9.63        1.52     27.09 o 
   9   2  11      132.80      136.86     39.56 o 
  10   2  11        2.73        9.34     33.10 o 
  11   2  11       50.52       54.10     44.30 o 
 -11   3  11       45.10      -10.80     44.52 o 
 -10   3  11      103.59       54.93     46.45 o 
  -9   3  11      136.01       49.34     45.97 o 
  -8   3  11      151.50      120.31     36.68 o 
  -7   3  11       48.58       37.59     29.40 o 
  -6   3  11      159.91      192.97     42.06 o 
  -5   3  11      651.50      521.66    103.07 o 
  -4   3  11      358.03      410.07     41.34 o 
  -3   3  11      180.84      193.19     33.38 o 
  -2   3  11     1000.11     1011.64     42.01 o 
  -1   3  11     1340.88     1255.37     54.34 o 
   0   3  11        8.72       33.09     13.19 o 
   1   3  11     1345.47     1429.52     44.13 o 
   2   3  11      993.82     1011.34     42.79 o 
   3   3  11      188.92      225.58     25.90 o 
   4   3  11      363.87      353.34     31.22 o 
   5   3  11      620.63      663.10     45.22 o 
   6   3  11      144.97      129.50     32.41 o 
   7   3  11       42.66        7.74     27.67 o 
   8   3  11      164.31      103.25     42.05 o 
   9   3  11      155.31      106.77     37.14 o 
  10   3  11      103.22      136.09     41.86 o 
  11   3  11       46.72       92.36     85.41 o 
 -11   4  11        1.40       26.05     46.97 o 
 -10   4  11       60.18       34.72     46.53 o 
  -9   4  11      106.31       94.23     37.34 o 
  -8   4  11      323.77      386.65     50.08 o 
  -7   4  11      370.81      385.66     46.52 o 
  -6   4  11     1103.43     1172.72     69.58 o 
  -5   4  11      305.80      424.37     45.44 o 
  -4   4  11     1274.03     1250.44     63.66 o 
  -3   4  11       94.48       81.28     20.59 o 
  -2   4  11      491.32      509.30     32.54 o 
  -1   4  11      254.76      289.91     30.84 o 
   0   4  11     3705.75     3897.75     73.20 o 
   1   4  11      249.56      302.15     23.76 o 
   2   4  11      502.27      477.38     40.48 o 
   3   4  11       91.42      113.68     21.39 o 
   4   4  11     1240.77     1309.74     51.45 o 
   5   4  11      295.58      275.46     58.07 o 
   6   4  11     1060.81     1127.32     67.46 o 
   7   4  11      381.91      391.18     46.17 o 
   8   4  11      307.46      277.96     43.88 o 
   9   4  11      107.90      150.07     39.34 o 
  10   4  11       68.23       82.10     46.08 o 
  11   4  11        2.10       54.71     47.29 o 
 -11   5  11      156.90       92.86     60.21 o 
 -10   5  11       34.41       23.82     46.91 o 
  -9   5  11       42.08       49.85     34.56 o 
  -8   5  11       20.51      -13.28     26.08 o 
  -7   5  11       37.65       -2.19     26.56 o 
  -6   5  11      311.05      322.32     44.68 o 
  -5   5  11      321.57      307.76     41.63 o 
  -4   5  11      595.09      647.70     39.66 o 
  -3   5  11       62.77       71.32     21.54 o 
  -2   5  11       90.57       92.98     20.75 o 
  -1   5  11      357.68      440.46     31.63 o 
   0   5  11       82.64       80.83     15.92 o 
   1   5  11      351.79      398.17     25.57 o 
   2   5  11      104.80      107.15     20.83 o 
   3   5  11       60.86       47.85     18.73 o 
   4   5  11      587.56      731.78     39.90 o 
   5   5  11      299.10      258.19     68.01 o 
   6   5  11      299.17      410.68     82.04 o 
   7   5  11       40.59       36.65     27.66 o 
   8   5  11       20.02       21.63     26.97 o 
   9   5  11       41.08       32.14     44.43 o 
  10   5  11       35.83      -15.69     39.33 o 
  11   5  11      171.22      233.66     61.88 o 
 -11   6  11       59.02       19.92     46.57 o 
 -10   6  11      139.09       90.07     40.52 o 
  -9   6  11       11.01      -17.47     29.65 o 
  -8   6  11       90.79       53.79     33.49 o 
  -7   6  11       48.88       15.02     31.55 o 
  -6   6  11       87.85       17.42     33.74 o 
  -5   6  11      801.95      830.54     59.08 o 
  -4   6  11       79.63       81.26     27.68 o 
  -3   6  11      113.64      130.71     25.19 o 
  -2   6  11       23.11       31.23     18.46 o 
  -1   6  11      119.58      123.51     22.41 o 
   1   6  11      110.52       97.59     26.86 o 
   2   6  11       22.84        7.98     19.39 o 
   3   6  11      110.55      110.87     22.87 o 
   4   6  11       86.27       45.62     26.25 o 
   5   6  11      822.09      938.59     69.88 o 
   6   6  11       98.58       77.25     30.16 o 
   7   6  11       53.97       90.06     37.41 o 
   8   6  11       88.53       48.70     31.48 o 
   9   6  11       13.02       -9.16     69.81 o 
  10   6  11      141.74      136.28     55.02 o 
  11   6  11       57.36      138.68     80.28 o 
 -11   7  11       37.40       10.32     48.52 o 
 -10   7  11       10.53        3.67     37.47 o 
  -9   7  11      242.54      263.95     51.26 o 
  -8   7  11      124.30      100.59     48.35 o 
  -7   7  11       70.13       21.18     29.20 o 
  -6   7  11      124.63       73.36     37.35 o 
  -5   7  11      273.35      324.97     35.02 o 
  -4   7  11      373.76      393.21     36.67 o 
  -3   7  11      409.85      456.85     69.09 o 
  -2   7  11      704.42      678.03     40.32 o 
  -1   7  11      511.32      585.30     38.18 o 
   0   7  11       78.28       64.07     21.66 o 
   1   7  11      503.90      519.01     34.12 o 
   2   7  11      710.51      679.94     58.41 o 
   3   7  11      398.81      399.19     49.72 o 
   4   7  11      379.02      349.89     39.24 o 
   5   7  11      286.21      269.29     68.03 o 
   6   7  11      135.28      156.01     35.20 o 
   7   7  11       72.94       87.91     33.62 o 
   8   7  11      119.47       37.50     49.81 o 
   9   7  11      240.67      235.26     55.88 o 
  10   7  11        8.64      -43.49     57.59 o 
  11   7  11       34.52       75.85     72.79 o 
 -10   8  11       87.95       59.52     49.78 o 
  -9   8  11      106.29       41.36     36.87 o 
  -8   8  11       24.98       42.50     32.73 o 
  -7   8  11       46.26       31.72     28.36 o 
  -6   8  11       17.99       22.16     26.58 o 
  -5   8  11      456.31      405.29     39.81 o 
  -4   8  11      166.08      108.19     28.12 o 
  -3   8  11      192.40      175.08     28.84 o 
  -2   8  11      343.44      334.64     33.37 o 
  -1   8  11      581.78      641.40     40.07 o 
   0   8  11      326.01      316.62     29.99 o 
   1   8  11      568.94      624.42     33.24 o 
   2   8  11      329.24      359.02     31.00 o 
   3   8  11      211.23      219.68     61.66 o 
   4   8  11      168.00      160.89     32.91 o 
   5   8  11      473.86      517.22     81.15 o 
   6   8  11       14.83      -29.51     34.48 o 
   7   8  11       47.64       37.78     29.94 o 
   8   8  11       26.51        3.18     44.29 o 
   9   8  11      109.39       69.16     60.07 o 
  10   8  11       83.69       -6.54     64.94 o 
 -10   9  11       47.49       34.91     39.64 o 
  -9   9  11       28.79       28.80     45.70 o 
  -8   9  11       98.85       70.57     37.48 o 
  -7   9  11      223.05      240.69     44.23 o 
  -6   9  11      150.33      123.64     30.35 o 
  -5   9  11     2143.08     2094.06     75.28 o 
  -4   9  11     1512.93     1581.09     69.42 o 
  -3   9  11      329.23      376.33     37.01 o 
  -2   9  11      485.19      482.80     45.19 o 
  -1   9  11     1017.31     1122.27     60.30 o 
   0   9  11       44.40       70.60     23.35 o 
   1   9  11     1008.94     1124.25     42.93 o 
   2   9  11      480.04      504.57     41.92 o 
   3   9  11      317.42      354.43     39.00 o 
   4   9  11     1487.97     1328.26     66.37 o 
   5   9  11     2194.59     2305.30     88.60 o 
   6   9  11      141.17       91.87     33.10 o 
   7   9  11      223.04      277.59     54.87 o 
   8   9  11      104.94      136.86     67.41 o 
   9   9  11       24.96       59.49     66.68 o 
  10   9  11       46.56       38.11     65.09 o 
 -10  10  11      119.06      152.81     51.61 o 
  -9  10  11      124.50       82.35     54.22 o 
  -8  10  11       17.16       72.86     37.99 o 
  -7  10  11      336.74      365.11     52.12 o 
  -6  10  11      107.25      110.87     29.09 o 
  -5  10  11      431.84      417.21     63.89 o 
  -4  10  11      352.98      407.14     39.27 o 
  -3  10  11     1148.56     1232.08     57.62 o 
  -2  10  11       83.38       45.33     23.28 o 
  -1  10  11      733.53      770.67     44.87 o 
   0  10  11      362.47      327.57     38.77 o 
   1  10  11      726.57      747.83     66.77 o 
   2  10  11       76.27       30.01     27.17 o 
   3  10  11     1098.37     1175.10     62.30 o 
   4  10  11      366.97      392.56     58.65 o 
   5  10  11      415.13      440.91     46.15 o 
   6  10  11      118.44       76.35     36.87 o 
   7  10  11      343.25      500.25     96.65 o 
   8  10  11       18.67       -2.11     53.16 o 
   9  10  11      125.81      234.09     87.70 o 
  10  10  11      108.12       21.89     68.50 o 
  -9  11  11       30.96        5.67     44.63 o 
  -8  11  11      127.53      121.72     60.04 o 
  -7  11  11        4.64       24.17     30.89 o 
  -6  11  11        2.95       13.95     25.55 o 
  -5  11  11       30.18       21.16     23.38 o 
  -4  11  11      384.92      405.78     41.14 o 
  -3  11  11       20.19       32.07     22.81 o 
  -2  11  11      303.29      337.37     42.75 o 
  -1  11  11       14.97        3.82     20.69 o 
   0  11  11     1504.49     1451.69     68.95 o 
   1  11  11       12.70       20.36     32.34 o 
   2  11  11      273.39      183.49     32.71 o 
   3  11  11       16.47        3.24     24.11 o 
   4  11  11      373.36      347.42     51.57 o 
   5  11  11       35.20        3.94     34.65 o 
   6  11  11        4.09       -6.18     43.85 o 
   7  11  11        7.27       13.67     54.69 o 
   8  11  11      128.01       46.61     53.16 o 
   9  11  11       29.89       -3.78     61.67 o 
  -9  12  11       91.13       45.59     41.70 o 
  -8  12  11       74.96       69.85     39.74 o 
  -7  12  11        3.73       17.10     27.99 o 
  -6  12  11      124.28      114.12     32.35 o 
  -5  12  11        2.50      -17.16     23.59 o 
  -4  12  11      280.15      342.99     40.63 o 
  -3  12  11      100.87       64.94     26.58 o 
  -2  12  11       57.54       78.68     26.60 o 
  -1  12  11      153.67      135.29     34.52 o 
   0  12  11      310.45      287.83     40.22 o 
   1  12  11      158.54      113.80     42.75 o 
   2  12  11       53.81       36.15     33.43 o 
   3  12  11       85.68       65.25     27.45 o 
   4  12  11      291.55      292.16     43.05 o 
   5  12  11        2.05       -8.76     33.02 o 
   6  12  11      127.08      144.06     59.19 o 
   7  12  11        5.06       -1.38     49.60 o 
   8  12  11       73.19      -24.73     63.49 o 
   9  12  11       95.01      204.93     91.92 o 
  -8  13  11      116.22      110.25     43.14 o 
  -7  13  11        4.34        2.36     28.87 o 
  -6  13  11      118.16      118.61     32.61 o 
  -5  13  11        7.15       -7.41     23.79 o 
  -4  13  11       95.78       47.65     27.63 o 
  -3  13  11      439.25      505.11     52.93 o 
  -2  13  11      243.25      313.30     44.76 o 
  -1  13  11      146.65      188.44     66.78 o 
   0  13  11       97.29       76.37     39.42 o 
   1  13  11      157.07      115.74     73.01 o 
   2  13  11      222.73      245.05     49.42 o 
   3  13  11      447.79      417.24     47.70 o 
   4  13  11       93.71       45.13     30.18 o 
   5  13  11        5.55       19.05     52.80 o 
   6  13  11      135.00      137.88     67.05 o 
   7  13  11        3.54      -26.40     58.98 o 
   8  13  11      110.35      -41.23     56.21 o 
  -8  14  11       18.25       -3.22     40.05 o 
  -7  14  11       43.05       41.73     33.04 o 
  -6  14  11      123.97      107.95     34.66 o 
  -5  14  11      108.17      104.26     36.43 o 
  -4  14  11       33.75       49.45     32.81 o 
  -3  14  11       37.17       45.32     32.13 o 
  -2  14  11      244.87      188.93     41.70 o 
  -1  14  11       34.95       40.16     34.77 o 
   0  14  11        6.71       78.23     39.15 o 
   1  14  11       37.28       50.04     66.25 o 
   2  14  11      261.07      246.95     51.85 o 
   3  14  11       38.32       20.16     28.98 o 
   4  14  11       34.40       47.71     35.09 o 
   5  14  11      119.10      119.99     61.45 o 
   6  14  11      115.00       93.96     63.78 o 
   7  14  11       48.02       -4.22     60.07 o 
   8  14  11       19.73       22.62     63.99 o 
  -7  15  11        2.62        5.05     30.52 o 
  -6  15  11       39.08       37.62     31.45 o 
  -5  15  11       73.81       36.29     60.90 o 
  -4  15  11      114.53       96.97     39.67 o 
  -3  15  11        2.54       -5.98     29.62 o 
  -2  15  11       99.65       69.89     35.06 o 
  -1  15  11       24.83       20.94     37.33 o 
   0  15  11       19.33      -10.80     33.42 o 
   1  15  11       28.65       59.47     36.49 o 
   2  15  11      110.86      138.71     45.92 o 
   3  15  11        2.23      -18.25     29.20 o 
   4  15  11      116.48      138.35     48.10 o 
   5  15  11       73.61       14.84     53.60 o 
   6  15  11       39.40      -35.85     55.49 o 
   7  15  11        3.22      -10.47     60.07 o 
  -7  16  11       63.70       16.92     39.32 o 
  -6  16  11      101.90      104.74     44.98 o 
  -5  16  11       87.23       68.92     38.88 o 
  -4  16  11       58.08       73.31     39.06 o 
  -3  16  11       64.71       17.05     32.95 o 
  -2  16  11       19.43       22.03     37.34 o 
  -1  16  11       33.62       36.48     38.37 o 
   0  16  11       60.63       15.06     78.07 o 
   1  16  11       25.97      -12.89     60.10 o 
   2  16  11       19.60       60.41     39.82 o 
   3  16  11       73.67      -26.25     50.61 o 
   4  16  11       62.83      126.12     96.10 o 
   5  16  11       88.19       67.72     45.17 o 
   6  16  11       99.44       41.67     66.61 o 
   7  16  11       61.32       23.05     69.30 o 
  -6  17  11       13.85      -30.94     42.31 o 
  -5  17  11       38.98       50.74     38.71 o 
  -4  17  11       12.92      -22.88     32.84 o 
  -3  17  11       18.84       -5.36     32.06 o 
  -2  17  11       23.46       57.75     44.20 o 
  -1  17  11      105.24       68.24     43.05 o 
   0  17  11       47.57       39.04     40.93 o 
   1  17  11      112.65       95.07     46.43 o 
   2  17  11       30.51       24.71     40.32 o 
   3  17  11       18.34       17.60     59.63 o 
   4  17  11       14.96       -3.49     60.61 o 
   5  17  11       37.28       33.07     47.23 o 
   6  17  11       12.33       -3.35     64.50 o 
  -5  18  11        5.56      -11.57     36.31 o 
  -4  18  11       23.74       -4.76     36.25 o 
  -3  18  11       56.94       41.25     42.54 o 
  -2  18  11       23.22       64.90     42.64 o 
  -1  18  11       25.92       32.37     40.32 o 
   0  18  11        5.01       38.28     39.41 o 
   1  18  11       24.60       45.31     41.67 o 
   2  18  11       23.38       39.49     55.85 o 
   3  18  11       55.70      -11.27     57.09 o 
   4  18  11       23.41       -5.16     60.43 o 
   5  18  11        3.82       -1.61     41.47 o 
  -3  19  11       57.94      -33.11     44.08 o 
  -2  19  11       13.20       25.73     43.30 o 
  -1  19  11        0.63       23.64     42.69 o 
   0  19  11       46.00       35.67     43.15 o 
   1  19  11        1.19       27.05     55.70 o 
   2  19  11       17.07      -11.27     54.69 o 
   3  19  11       55.46       73.45     66.83 o 
   0   0  12     6478.94     6572.50    190.37 o 
   1   0  12      274.62      246.03     34.37 o 
   2   0  12     1475.88     1637.01     69.95 o 
   3   0  12     1175.55     1187.74     61.26 o 
   4   0  12      724.25      716.30     51.01 o 
   5   0  12       39.41       38.37     27.69 o 
   6   0  12     1678.56     1568.45     97.75 o 
   7   0  12        0.78      -30.92     30.92 o 
   8   0  12      429.68      518.52     70.69 o 
   9   0  12      339.88      385.02     68.81 o 
  10   0  12      988.89      995.31     78.38 o 
  11   0  12      324.65      309.06     55.65 o 
 -11   1  12      172.27      114.76     44.75 o 
 -10   1  12       98.63      114.66     53.26 o 
  -9   1  12      804.99      876.69    231.54 o 
  -8   1  12      380.23      374.23     63.33 o 
  -7   1  12      548.24      511.56     67.37 o 
  -6   1  12      763.91      755.32     56.45 o 
  -5   1  12     1903.39     1892.90     79.83 o 
  -4   1  12      111.28       96.50     29.58 o 
  -3   1  12     2701.55     2609.29     90.24 o 
  -2   1  12      203.78      193.86     32.15 o 
  -1   1  12     2388.04     2296.92     81.59 o 
   0   1  12      314.30      333.28     33.27 o 
   1   1  12     2165.09     1972.22     77.03 o 
   2   1  12      219.64      193.52     32.59 o 
   3   1  12     2733.28     2615.13     94.23 o 
   4   1  12      118.83      142.00     39.51 o 
   5   1  12     1991.06     1593.78    107.56 o 
   6   1  12      674.03      721.45     53.90 o 
   7   1  12      616.32      714.95     79.34 o 
   8   1  12      367.38      321.80     62.55 o 
   9   1  12      751.66      808.96     68.01 o 
  10   1  12      101.50       79.35     39.79 o 
  11   1  12      179.11      165.06     47.71 o 
 -11   2  12      108.16      189.48     63.93 o 
 -10   2  12      376.49      322.35     81.37 o 
  -9   2  12      222.26      234.71     57.43 o 
  -8   2  12      353.29      376.29     64.07 o 
  -7   2  12      432.40      433.83     49.60 o 
  -6   2  12      921.63     1033.47     80.71 o 
  -5   2  12      328.02      432.55     45.19 o 
  -4   2  12     1519.49     1567.51     70.70 o 
  -3   2  12       22.55      -13.77     20.41 o 
  -2   2  12     2447.98     2345.71     83.81 o 
  -1   2  12      306.55      310.81     37.53 o 
   0   2  12     2851.93     2893.36     92.56 o 
   1   2  12      321.74      331.58     38.09 o 
   2   2  12     2398.38     2273.27    131.41 o 
   3   2  12       37.28       17.60     29.84 o 
   4   2  12     1592.54     1316.86    160.55 o 
   5   2  12      318.14      337.23     39.66 o 
   6   2  12      865.05      934.21     87.48 o 
   7   2  12      453.60      418.48     55.99 o 
   8   2  12      287.73      215.34     43.25 o 
   9   2  12      244.72      233.21     47.64 o 
  10   2  12      339.93      280.68     50.85 o 
  11   2  12      104.72       68.28     87.70 o 
 -11   3  12      294.91      325.16     76.19 o 
 -10   3  12       79.74       23.24     45.17 o 
  -9   3  12     1027.70     1014.81    130.97 o 
  -8   3  12       72.62       -0.71     28.55 o 
  -7   3  12      467.41      522.22     53.44 o 
  -6   3  12     1110.85     1150.90     93.82 o 
  -5   3  12      572.76      517.93     49.44 o 
  -4   3  12       66.32       -6.46     22.49 o 
  -3   3  12     1573.15     1400.88     82.84 o 
  -2   3  12     1012.95     1024.81     75.52 o 
  -1   3  12     6292.78     6076.14    118.13 o 
   0   3  12       18.00       22.30     22.89 o 
   1   3  12     6110.52     5807.93    104.24 o 
   2   3  12     1016.97      995.65     57.08 o 
   3   3  12     1557.90     1380.27     70.49 o 
   4   3  12       97.43       53.80     21.32 o 
   5   3  12      579.48      585.28     39.93 o 
   6   3  12     1051.56      919.95     60.86 o 
   7   3  12      552.49      576.61     52.88 o 
   8   3  12       88.71       66.90     34.05 o 
   9   3  12      963.59      984.12     84.81 o 
  10   3  12       90.84       54.89     38.98 o 
  11   3  12      299.91      333.68     72.71 o 
 -11   4  12       50.04       53.91     55.89 o 
 -10   4  12      449.61      564.49     82.20 o 
  -9   4  12       47.46      -15.29     41.23 o 
  -8   4  12      809.08      788.02     64.84 o 
  -7   4  12      333.00      246.94     42.07 o 
  -6   4  12      220.57      255.45     42.10 o 
  -5   4  12      192.46      176.74     36.76 o 
  -4   4  12      876.13      893.41     58.92 o 
  -3   4  12      792.39      710.64     51.73 o 
  -2   4  12     2256.54     2060.25     63.00 o 
  -1   4  12     1739.06     1762.65     57.72 o 
   0   4  12     2546.98     2265.95     67.10 o 
   1   4  12     1717.33     1710.07     51.75 o 
   2   4  12     2233.82     1987.00     78.45 o 
   3   4  12      886.05      786.31     87.43 o 
   4   4  12      885.76      850.95     44.82 o 
   5   4  12      176.82      182.80     34.52 o 
   6   4  12      344.27      351.36     44.59 o 
   7   4  12      296.66      295.38     49.34 o 
   8   4  12      851.24      807.73     63.49 o 
   9   4  12       62.08       86.97     38.70 o 
  10   4  12      438.16      493.25     75.83 o 
  11   4  12       50.41       75.10     84.07 o 
 -11   5  12      250.31      234.59     68.96 o 
 -10   5  12       21.62       39.80     46.69 o 
  -9   5  12      234.09      180.53     45.00 o 
  -8   5  12      111.06      118.43     37.13 o 
  -7   5  12      789.58      687.62     60.52 o 
  -6   5  12      202.66      279.04     65.56 o 
  -5   5  12     2233.14     2151.30    104.25 o 
  -4   5  12      174.95      220.64     37.59 o 
  -3   5  12      971.34     1072.09     50.98 o 
  -2   5  12      952.66      976.19     45.65 o 
  -1   5  12     2036.90     2002.73     63.94 o 
   0   5  12       15.27       23.57     19.78 o 
   1   5  12     2061.34     1999.99     60.28 o 
   2   5  12      975.78     1096.82     54.58 o 
   3   5  12      868.66      768.98    143.31 o 
   4   5  12      201.18      215.36     35.39 o 
   5   5  12     2275.84     2218.43     95.75 o 
   6   5  12      231.66      184.26     37.49 o 
   7   5  12      805.50      849.37     77.10 o 
   8   5  12      113.10       79.53     51.00 o 
   9   5  12      234.01      196.92     43.73 o 
  10   5  12       16.77      -37.83     37.83 o 
  11   5  12      260.13      309.03     68.58 o 
 -10   6  12      535.87      620.02     87.09 o 
  -9   6  12       87.76       71.30     38.03 o 
  -8   6  12      959.99     1039.80     75.01 o 
  -7   6  12       74.58       94.42     35.06 o 
  -6   6  12       42.42       82.31     34.23 o 
  -5   6  12      282.85      331.80     46.20 o 
  -4   6  12      595.05      585.72     52.05 o 
  -3   6  12      449.33      454.19     36.36 o 
  -2   6  12     1375.16     1421.69     55.08 o 
  -1   6  12     1251.96     1229.40     51.75 o 
   0   6  12     3648.12     3265.16     84.08 o 
   1   6  12     1227.57     1279.65     58.19 o 
   2   6  12     1400.31     1506.22     55.39 o 
   3   6  12      416.88      452.61     53.91 o 
   4   6  12      742.61      728.10     51.07 o 
   5   6  12      343.80      376.89     42.17 o 
   6   6  12       51.91       83.63     45.35 o 
   7   6  12       80.08       69.09     32.90 o 
   8   6  12      953.51     1142.09     73.08 o 
   9   6  12       96.31       49.62     40.98 o 
  10   6  12      556.71      801.39     87.57 o 
 -10   7  12       10.92       14.02     39.17 o 
  -9   7  12      508.81      491.81     63.66 o 
  -8   7  12      284.61      235.78     54.26 o 
  -7   7  12      586.89      535.07     57.95 o 
  -6   7  12       33.17      -15.01     28.46 o 
  -5   7  12      376.62      445.89     49.92 o 
  -4   7  12      296.88      331.05     35.73 o 
  -3   7  12     1587.44     1398.52     57.44 o 
  -2   7  12      779.19      703.92     42.48 o 
  -1   7  12     4046.18     4100.83     97.86 o 
   0   7  12      689.04      659.25     41.37 o 
   1   7  12     4065.46     4051.81    138.76 o 
   2   7  12      833.76      776.95     67.23 o 
   3   7  12     1490.63     1234.35     83.33 o 
   4   7  12      253.96      196.57     36.86 o 
   5   7  12      379.56      441.46     45.85 o 
   6   7  12       51.34        4.70     28.72 o 
   7   7  12      599.30      736.88     82.19 o 
   8   7  12      278.56      250.92     45.88 o 
   9   7  12      519.89      548.99     75.13 o 
  10   7  12       12.51       73.81     63.92 o 
 -10   8  12      276.42      303.74     58.08 o 
  -9   8  12      129.24      126.66     43.08 o 
  -8   8  12      457.22      456.34     58.91 o 
  -7   8  12      165.21      111.76     36.09 o 
  -6   8  12      899.14      950.12     90.72 o 
  -5   8  12        5.41       -1.08     27.48 o 
  -4   8  12      892.12     1030.42     54.21 o 
  -3   8  12      627.31      739.45     46.13 o 
  -2   8  12     1325.98     1315.33     63.98 o 
  -1   8  12     1319.40     1287.91     54.73 o 
   0   8  12      738.13      827.97     53.37 o 
   1   8  12     1389.50     1428.14     56.37 o 
   2   8  12     1243.05     1224.73     50.92 o 
   3   8  12      544.87      463.40     63.85 o 
   4   8  12      751.14      744.51     53.88 o 
   5   8  12       10.65       20.69     27.30 o 
   6   8  12      752.39      809.98     59.79 o 
   7   8  12      158.33      103.48     36.92 o 
   8   8  12      463.12      311.89     58.13 o 
   9   8  12      125.24      132.06     73.59 o 
  10   8  12      289.47      286.59     95.26 o 
 -10   9  12       52.11       85.00     47.96 o 
  -9   9  12      498.20      479.36     68.87 o 
  -8   9  12       72.46       70.85     37.80 o 
  -7   9  12      544.64      569.80     61.58 o 
  -6   9  12      262.23      332.44     49.92 o 
  -5   9  12      712.73      765.12     63.09 o 
  -4   9  12      616.51      654.40     52.85 o 
  -3   9  12     1055.81     1102.85     75.48 o 
  -2   9  12      443.19      448.11     38.70 o 
  -1   9  12     1537.90     1540.30     61.15 o 
   0   9  12      171.81      147.66     26.98 o 
   1   9  12     1692.88     1840.64     63.39 o 
   2   9  12      378.84      382.07     47.60 o 
   3   9  12     1050.96      903.05    107.34 o 
   4   9  12      545.80      537.95     48.79 o 
   5   9  12      547.19      619.17     53.47 o 
   6   9  12      297.70      325.62     46.96 o 
   7   9  12      481.16      457.76     53.28 o 
   8   9  12       72.11       31.56     59.99 o 
   9   9  12      498.06      571.37    114.46 o 
  10   9  12       59.62       91.85     80.43 o 
  -9  10  12       31.74       26.69     38.86 o 
  -8  10  12      673.56      856.56     74.88 o 
  -7  10  12       13.60      -10.79     38.03 o 
  -6  10  12      313.06      339.69     50.88 o 
  -5  10  12      104.83       77.20     28.16 o 
  -4  10  12       76.40       59.76     25.58 o 
  -3  10  12      337.08      369.89     38.32 o 
  -2  10  12     1226.87     1213.12     66.01 o 
  -1  10  12     1319.12     1246.57     67.07 o 
   0  10  12     4843.54     5292.89    138.08 o 
   1  10  12     1375.42     1511.23     70.64 o 
   2  10  12     1260.87     1293.90     85.55 o 
   3  10  12      301.12      216.64     33.81 o 
   4  10  12       77.87       47.19     33.86 o 
   5  10  12       83.72       37.74     30.29 o 
   6  10  12      270.42      290.94     45.21 o 
   7  10  12       21.38       36.07     57.67 o 
   8  10  12      640.89      671.58    112.14 o 
   9  10  12       31.39       65.16     72.14 o 
  -9  11  12      274.01      290.10     64.26 o 
  -8  11  12      105.56       96.74     45.42 o 
  -7  11  12      273.60      224.02     47.08 o 
  -6  11  12      203.92      127.11     39.06 o 
  -5  11  12      368.99      305.85     39.79 o 
  -4  11  12       92.03      112.83     30.59 o 
  -3  11  12      587.78      703.67     66.86 o 
  -2  11  12        2.33       -6.05     20.24 o 
  -1  11  12     1352.15     1265.67     69.38 o 
   0  11  12     1073.46     1053.13    196.20 o 
   1  11  12     1446.70     1550.86     89.96 o 
   2  11  12        9.55       20.18     31.93 o 
   3  11  12      617.14      689.85     60.46 o 
   4  11  12       80.89       38.19     34.07 o 
   5  11  12      410.27      412.54     47.83 o 
   6  11  12      208.15      206.38     70.32 o 
   7  11  12      228.22      184.93     72.72 o 
   8  11  12      101.16      156.28     76.07 o 
   9  11  12      270.08      221.80     82.10 o 
  -9  12  12        9.57        6.83     39.88 o 
  -8  12  12      173.42      274.39     51.66 o 
  -7  12  12       97.28       74.10     37.97 o 
  -6  12  12      102.98       90.31     32.25 o 
  -5  12  12       96.35      102.59     32.14 o 
  -4  12  12      437.90      442.94     44.86 o 
  -3  12  12      254.92      305.26     38.33 o 
  -2  12  12      565.31      695.08     56.75 o 
  -1  12  12       61.32       33.45     29.10 o 
   0  12  12     1511.98     1621.57     96.43 o 
   1  12  12       41.28        8.78     31.57 o 
   2  12  12      657.59      726.69     72.01 o 
   3  12  12      233.36      269.81     52.61 o 
   4  12  12      505.96      498.78     61.52 o 
   5  12  12       90.73       96.16     44.36 o 
   6  12  12       78.13       86.76     54.98 o 
   7  12  12      112.74       82.61     64.79 o 
   8  12  12      151.00       94.54     72.43 o 
   9  12  12       15.23       22.11     70.76 o 
  -8  13  12       27.51       29.66     40.25 o 
  -7  13  12      171.00      181.03     48.27 o 
  -6  13  12       15.80       60.96     30.55 o 
  -5  13  12      363.60      403.47     58.00 o 
  -4  13  12      327.15      287.12     40.42 o 
  -3  13  12      439.60      392.92     50.87 o 
  -2  13  12       58.66       48.64     32.07 o 
  -1  13  12     1902.96     2020.46     92.23 o 
   0  13  12      164.95      160.87     46.64 o 
   1  13  12     1972.47     1965.98    108.26 o 
   2  13  12       42.37       77.37     38.88 o 
   3  13  12      485.58      557.68     68.79 o 
   4  13  12      330.01      258.66     43.50 o 
   5  13  12      419.55      355.46     84.50 o 
   6  13  12       24.79       25.82     59.05 o 
   7  13  12      183.39      200.85     78.03 o 
   8  13  12       36.53       66.47     71.41 o 
  -7  14  12       55.47       64.18     42.95 o 
  -6  14  12      220.46      240.89     42.33 o 
  -5  14  12        0.55      -26.35     26.35 o 
  -4  14  12      235.58      259.66     46.70 o 
  -3  14  12      190.63      126.69     43.54 o 
  -2  14  12      434.07      434.03     52.14 o 
  -1  14  12      222.23      155.38    111.37 o 
   0  14  12      380.31      438.79     64.56 o 
   1  14  12      195.59      132.08     44.71 o 
   2  14  12      445.57      476.71    108.17 o 
   3  14  12      189.57      238.32     54.30 o 
   4  14  12      231.19      311.49     47.17 o 
   5  14  12        3.30       -5.24     50.54 o 
   6  14  12      226.04      247.11     84.57 o 
   7  14  12       43.97      -26.98     52.07 o 
  -7  15  12      185.56      137.00     49.16 o 
  -6  15  12        5.82       14.62     31.15 o 
  -5  15  12      473.36      638.51     67.19 o 
  -4  15  12       96.35      128.09     41.90 o 
  -3  15  12      290.77      366.49     51.85 o 
  -2  15  12      136.13      156.13     64.14 o 
  -1  15  12      250.40      370.41     62.76 o 
   0  15  12        6.12        2.62     39.89 o 
   1  15  12      229.85      238.56     60.72 o 
   2  15  12      120.15      214.93     81.23 o 
   3  15  12      292.35      388.37     64.71 o 
   4  15  12       96.14      178.61     50.03 o 
   5  15  12      480.63      555.73     97.52 o 
   6  15  12       11.13      -12.73     60.14 o 
   7  15  12      192.79      217.29     87.70 o 
  -6  16  12      137.48      146.31     48.14 o 
  -5  16  12       29.43       17.70     37.39 o 
  -4  16  12      131.68      208.21     49.43 o 
  -3  16  12      123.14      127.21     41.70 o 
  -2  16  12      253.06      325.57     62.72 o 
  -1  16  12      221.95      189.88     53.33 o 
   0  16  12      325.88      317.56     79.08 o 
   1  16  12      201.68      134.91     67.78 o 
   2  16  12      258.28      246.12     54.83 o 
   3  16  12      115.07       75.12     61.81 o 
   4  16  12      130.76      230.45     77.08 o 
   5  16  12       28.60        0.58     60.36 o 
   6  16  12      150.30      236.20     84.21 o 
  -5  17  12      133.40      171.80     49.19 o 
  -4  17  12       16.40       -7.31     32.96 o 
  -3  17  12      256.00      265.02     63.75 o 
  -2  17  12       92.83       95.16     45.92 o 
  -1  17  12      222.13      274.32     61.26 o 
   0  17  12      139.10      103.20     48.16 o 
   1  17  12      217.26      216.04     58.34 o 
   2  17  12       91.46       47.19     43.88 o 
   3  17  12      240.86      263.83     84.07 o 
   4  17  12       13.88       18.54     54.83 o 
   5  17  12      131.58      -18.25     62.18 o 
  -4  18  12      157.51      229.87     64.45 o 
  -3  18  12       76.03      129.78     54.16 o 
  -2  18  12      123.70      119.38     49.67 o 
  -1  18  12       57.00       43.26     41.27 o 
   0  18  12      144.51      129.64     50.80 o 
   1  18  12       50.86       -6.96     41.11 o 
   2  18  12      143.15      145.81     75.19 o 
   3  18  12       65.28       29.74     67.48 o 
   4  18  12      146.61      248.71     85.74 o 
  -2  19  12       89.46       59.34     49.11 o 
  -1  19  12       81.99       13.01     41.47 o 
   0  19  12        6.00        4.67     41.83 o 
   1  19  12       99.33       91.05     74.03 o 
   2  19  12       80.84      223.11     86.76 o 
   1   0  13      208.60      191.52     34.81 o 
   2   0  13        3.34        5.45     24.59 o 
   3   0  13        2.48      -18.31     25.67 o 
   4   0  13        3.69        6.70     24.74 o 
   5   0  13       34.57       43.35     29.33 o 
   7   0  13      669.71      666.51     76.57 o 
   8   0  13      212.06      129.71     49.55 o 
   9   0  13       22.60       31.57     42.72 o 
  10   0  13        0.68      -33.59     33.59 o 
  11   0  13        0.99      -36.62     36.62 o 
 -11   1  13        0.21      -32.22     36.97 o 
 -10   1  13       15.11      -35.68     41.62 o 
  -9   1  13       67.59       83.95     49.62 o 
  -8   1  13      195.46      171.04     55.16 o 
  -7   1  13       47.36       35.50     40.59 o 
  -6   1  13       56.87       57.22     41.35 o 
  -5   1  13      636.37      703.51     55.41 o 
  -4   1  13       10.15       54.47     27.48 o 
  -3   1  13       78.09       67.85     34.28 o 
  -2   1  13      250.70      222.18     35.51 o 
  -1   1  13      289.14      280.77     39.40 o 
   0   1  13        2.66       13.06     23.89 o 
   1   1  13      290.47      336.79     40.50 o 
   2   1  13      241.44      245.15     37.42 o 
   3   1  13       78.51       61.62     28.30 o 
   4   1  13       13.81        3.16     24.59 o 
   5   1  13      633.84      512.54     64.62 o 
   6   1  13       65.89      116.63     33.05 o 
   7   1  13       44.68       39.55     55.12 o 
   8   1  13      211.85      136.33     51.36 o 
   9   1  13       72.38       71.51     42.88 o 
  10   1  13       21.57       64.44     40.86 o 
  11   1  13        0.19      -17.62     37.32 o 
 -11   2  13       23.21       32.18     51.57 o 
 -10   2  13       17.74       16.07     47.75 o 
  -9   2  13       86.65       30.58     46.05 o 
  -8   2  13       35.90       59.40     45.66 o 
  -7   2  13      344.94      307.50     45.09 o 
  -6   2  13      335.34      379.90     46.60 o 
  -5   2  13      869.54      845.93     60.63 o 
  -4   2  13       71.09       50.70     28.98 o 
  -3   2  13      253.03      281.23     39.37 o 
  -2   2  13      291.26      271.78     38.41 o 
   0   2  13      627.56      677.66     53.15 o 
   1   2  13      250.50      288.42     50.31 o 
   2   2  13      299.56      307.93     39.54 o 
   3   2  13      233.81      309.97     39.61 o 
   4   2  13       67.33       49.92     37.36 o 
   5   2  13      838.57      796.27     61.13 o 
   6   2  13      339.29      290.95     54.90 o 
   7   2  13      361.53      435.38     74.34 o 
   8   2  13       35.74        3.55     28.49 o 
   9   2  13       98.05       93.11     39.36 o 
  10   2  13       17.08      -17.22     38.44 o 
  11   2  13       18.40       15.84     46.43 o 
 -10   3  13      130.79       89.54     56.59 o 
  -9   3  13       17.69       18.52     42.07 o 
  -8   3  13      305.59      354.71     50.96 o 
  -7   3  13      236.51      192.20     49.64 o 
  -6   3  13      197.08      215.60     40.73 o 
  -5   3  13      128.41      113.17     37.59 o 
  -4   3  13      300.97      248.53     40.69 o 
  -3   3  13       62.64       58.45     28.11 o 
  -2   3  13      146.62      146.52     33.27 o 
  -1   3  13      330.25      373.49     47.12 o 
   0   3  13      744.97      803.24     63.39 o 
   1   3  13      331.05      364.67     38.15 o 
   2   3  13      147.10      102.66     23.70 o 
   3   3  13       63.24       28.16     16.78 o 
   4   3  13      291.57      283.75     31.89 o 
   5   3  13      133.59      145.87     33.06 o 
   6   3  13      186.55      298.94     61.79 o 
   7   3  13      232.58      187.96     49.78 o 
   8   3  13      328.29      372.18     50.19 o 
   9   3  13       18.92       42.93     37.06 o 
  10   3  13      142.95      134.53     44.61 o 
 -10   4  13       55.53       51.86     50.61 o 
  -9   4  13      242.44      243.02     62.78 o 
  -8   4  13      246.74      213.24     43.10 o 
  -7   4  13       23.59       27.96     30.09 o 
  -6   4  13      399.37      441.52     51.82 o 
  -5   4  13      149.50      177.41     37.01 o 
  -4   4  13      137.51      137.86     33.29 o 
  -3   4  13      458.79      412.51     45.57 o 
  -2   4  13      375.93      351.74     45.72 o 
  -1   4  13      205.72      227.33     30.89 o 
   0   4  13       66.58       40.90     26.61 o 
   1   4  13      206.49      184.49     30.54 o 
   2   4  13      388.15      371.55     32.89 o 
   3   4  13      444.91      367.31     41.49 o 
   4   4  13      135.18      148.94     27.27 o 
   5   4  13      136.79      114.47     33.97 o 
   6   4  13      401.34      450.62     49.50 o 
   7   4  13       25.28       16.07     28.52 o 
   8   4  13      234.49      237.81     68.22 o 
   9   4  13      263.22      351.38     53.44 o 
  10   4  13       61.25       90.58     50.40 o 
 -10   5  13       83.31      -22.38     82.14 o 
  -9   5  13       15.48       -5.46     34.06 o 
  -8   5  13       88.02       82.67     38.63 o 
  -7   5  13      293.59      222.37     44.22 o 
  -6   5  13      195.63      166.14     40.18 o 
  -5   5  13      486.81      441.96     51.14 o 
  -4   5  13      923.46      979.42     64.91 o 
  -3   5  13       69.55      101.95     31.11 o 
  -2   5  13      123.66       98.38     30.66 o 
  -1   5  13       57.31      100.54     33.88 o 
   0   5  13      385.78      354.27     33.36 o 
   1   5  13       52.76      112.03     32.57 o 
   2   5  13      123.42       73.23     24.98 o 
   3   5  13       77.49       82.21     31.75 o 
   4   5  13      903.25      896.42     57.88 o 
   5   5  13      476.29      484.24     47.75 o 
   6   5  13      186.09      221.83     40.29 o 
   7   5  13      281.63      253.13     43.89 o 
   8   5  13       96.98      149.58     41.08 o 
   9   5  13       13.42       18.18     34.31 o 
  10   5  13       95.88       55.68     46.89 o 
 -10   6  13       81.74       85.29     52.31 o 
  -9   6  13      165.56      165.59     46.43 o 
  -8   6  13       11.93        3.58     30.50 o 
  -7   6  13       87.93      111.51     37.57 o 
  -6   6  13      185.66      168.58     40.09 o 
  -5   6  13      342.90      292.96     52.00 o 
  -4   6  13      491.29      520.88     52.32 o 
  -3   6  13       77.46      134.26     34.90 o 
  -2   6  13      359.90      368.17     34.60 o 
  -1   6  13      802.54      801.93     45.34 o 
   0   6  13       40.14       12.44     21.71 o 
   1   6  13      805.67      803.39     54.58 o 
   2   6  13      377.81      360.36     33.06 o 
   3   6  13       76.79      106.52     23.21 o 
   4   6  13      514.27      593.08     59.47 o 
   5   6  13      321.84      279.11     40.86 o 
   6   6  13      171.70      140.17     36.65 o 
   7   6  13       76.62       64.34     33.77 o 
   8   6  13       11.09        2.90     46.33 o 
   9   6  13      176.75      131.69     49.09 o 
  10   6  13       81.00       79.34     52.48 o 
 -10   7  13        4.62       -3.19     38.81 o 
  -9   7  13      145.53      160.02     47.03 o 
  -8   7  13       37.26       56.55     36.18 o 
  -7   7  13       33.17       39.14     32.90 o 
  -6   7  13      161.11      139.72     48.22 o 
  -5   7  13       62.12       34.13     33.26 o 
  -4   7  13      173.83      145.76     38.63 o 
  -3   7  13      654.92      725.34     45.60 o 
  -2   7  13      309.25      354.21     35.33 o 
  -1   7  13      510.09      590.16     40.98 o 
   0   7  13       29.98       88.23     25.12 o 
   1   7  13      498.25      497.10     48.77 o 
   2   7  13      309.42      240.11     58.90 o 
   3   7  13      680.30      660.35     57.62 o 
   4   7  13      178.49      185.40     50.40 o 
   5   7  13       59.49       34.94     29.09 o 
   6   7  13      158.25      136.47     36.49 o 
   7   7  13       39.49       59.66     33.03 o 
   8   7  13       38.33       57.84     36.33 o 
   9   7  13      137.51      197.68     55.57 o 
  10   7  13        6.00       24.00     67.63 o 
 -10   8  13       56.82       51.48     43.13 o 
  -9   8  13       99.50       61.47     47.34 o 
  -8   8  13       47.93       44.96     44.99 o 
  -7   8  13       83.88      104.41     47.57 o 
  -6   8  13        7.92      -23.38     26.80 o 
  -5   8  13      158.15      233.00     42.55 o 
  -4   8  13      135.97      147.15     38.50 o 
  -3   8  13      413.87      371.23     37.56 o 
  -2   8  13      147.82      155.59     28.80 o 
  -1   8  13       57.66       63.18     24.65 o 
   0   8  13      271.03      263.21     33.31 o 
   1   8  13       55.29       21.67     17.93 o 
   2   8  13      164.56       86.54     60.58 o 
   3   8  13      431.26      376.41     42.23 o 
   4   8  13      147.22      134.02     35.08 o 
   5   8  13      161.90      199.94     45.65 o 
   6   8  13       10.33      -22.67     28.00 o 
   7   8  13       88.59       57.01     34.95 o 
   8   8  13       52.10       25.46     42.96 o 
   9   8  13       93.69       88.50     68.87 o 
  10   8  13       52.22      -28.22     63.27 o 
  -9   9  13       40.52       -7.85     50.33 o 
  -8   9  13       12.23       13.45     33.84 o 
  -7   9  13      131.68      120.29     39.72 o 
  -6   9  13       89.82       94.91     36.26 o 
  -5   9  13       88.64       95.74     35.11 o 
  -4   9  13       41.33       16.35     30.14 o 
  -3   9  13      262.72      290.79     35.64 o 
  -2   9  13      453.98      504.72     41.49 o 
  -1   9  13      206.37      159.10     29.03 o 
   0   9  13      381.13      230.44     62.92 o 
   1   9  13      194.70      177.84     29.76 o 
   2   9  13      449.95      413.87     57.37 o 
   3   9  13      235.59      201.40     42.14 o 
   4   9  13       43.67       20.42     25.99 o 
   5   9  13       94.03       89.42     38.88 o 
   6   9  13       99.83      143.76     39.10 o 
   7   9  13      136.88      126.34     43.78 o 
   8   9  13        8.70        1.82     55.41 o 
   9   9  13       38.57      -31.05     62.61 o 
  -9  10  13       30.95       13.38     43.18 o 
  -8  10  13       67.69       83.51     41.50 o 
  -7  10  13       36.32       33.19     35.13 o 
  -6  10  13      153.92      110.91     38.30 o 
  -5  10  13      371.14      352.87     51.20 o 
  -4  10  13       20.73       32.99     45.40 o 
  -3  10  13      196.58      154.80     40.88 o 
  -2  10  13      104.24      123.61     29.00 o 
  -1  10  13      391.01      351.94     50.95 o 
   0  10  13      793.66      681.96     89.16 o 
   1  10  13      394.77      299.82     53.79 o 
   2  10  13       88.14       68.71     37.17 o 
   3  10  13      194.07      158.82     68.28 o 
   4  10  13       20.60       -8.28     31.34 o 
   5  10  13      383.47      323.13     46.09 o 
   6  10  13      167.37      193.20     42.22 o 
   7  10  13       43.34       78.61     61.23 o 
   8  10  13       68.98       42.40     61.45 o 
   9  10  13       26.79       81.74     73.45 o 
  -8  11  13        4.85       -3.68     35.69 o 
  -7  11  13        0.90      -16.42     32.09 o 
  -6  11  13      236.11      227.32     48.49 o 
  -5  11  13       27.58       -5.50     31.96 o 
  -4  11  13      337.12      339.98     41.08 o 
  -3  11  13      283.39      286.43     38.29 o 
  -2  11  13       96.08       59.84     27.06 o 
  -1  11  13      280.45      314.43     67.14 o 
   0  11  13      122.64       86.02     57.85 o 
   1  11  13      290.98      335.54    104.25 o 
   2  11  13       97.23       61.57     43.60 o 
   3  11  13      261.69      303.97     69.27 o 
   4  11  13      345.79      417.26     57.88 o 
   5  11  13       25.61        7.73     35.34 o 
   6  11  13      244.51      153.57     49.13 o 
   7  11  13        1.32       13.24     56.65 o 
   8  11  13        3.68      -40.65     49.01 o 
  -8  12  13       15.19      -35.93     35.93 o 
  -7  12  13       80.53      106.38     43.85 o 
  -6  12  13      116.73      108.77     42.53 o 
  -5  12  13      139.76      165.68     37.52 o 
  -4  12  13      102.22       64.04     29.88 o 
  -3  12  13       70.70       63.60     28.31 o 
  -2  12  13      200.62      163.31     38.51 o 
  -1  12  13      192.13      164.17     37.38 o 
   0  12  13       72.77      -11.79     34.32 o 
   1  12  13      192.22      188.06     47.87 o 
   2  12  13      179.41      141.83     44.98 o 
   3  12  13       67.55       85.19     40.83 o 
   4  12  13      109.81       85.02     47.05 o 
   5  12  13      140.50      128.13     45.68 o 
   6  12  13      133.10      107.26     62.39 o 
   7  12  13       80.33      106.25     70.68 o 
   8  12  13       17.59      -57.09     57.09 o 
  -8  13  13       25.99       10.21     41.24 o 
  -7  13  13       88.37       31.89     39.14 o 
  -6  13  13      156.42      224.87     48.60 o 
  -5  13  13       58.70       61.06     30.12 o 
  -4  13  13        0.73      -15.14     30.79 o 
  -3  13  13       45.30       71.18     33.71 o 
  -2  13  13      173.50      172.19     39.82 o 
  -1  13  13       24.17      -28.62     28.62 o 
   0  13  13        3.38       25.80     64.87 o 
   1  13  13       29.52      -20.46     34.53 o 
   2  13  13      171.24      143.78     49.60 o 
   3  13  13       43.87       79.61     41.36 o 
   4  13  13        0.44      -27.85     48.87 o 
   5  13  13       63.10       16.80     53.81 o 
   6  13  13      149.42      177.08     75.56 o 
   7  13  13       99.86       59.56     68.43 o 
   8  13  13       25.69       -4.51     63.63 o 
  -7  14  13       57.96       26.73     39.85 o 
  -6  14  13       44.60       41.65     38.99 o 
  -5  14  13       40.95       -8.86     31.27 o 
  -4  14  13       56.79       48.50     35.47 o 
  -3  14  13       25.08       45.16     36.10 o 
  -2  14  13       84.06       72.50     49.23 o 
  -1  14  13       57.99       87.60     42.34 o 
   0  14  13       75.83       64.66     40.42 o 
   1  14  13       57.89       96.06     44.52 o 
   2  14  13       92.88       53.10     38.00 o 
   3  14  13       23.08       11.41     39.86 o 
   4  14  13       66.32      135.33     70.54 o 
   5  14  13       38.20       10.54     59.05 o 
   6  14  13       40.33      -52.50     53.60 o 
   7  14  13       57.13       69.74     73.38 o 
  -6  15  13       64.02       54.74     50.78 o 
  -5  15  13       53.91       52.79     38.97 o 
  -4  15  13       12.87      -13.26     31.22 o 
  -3  15  13       21.84      -18.60     32.63 o 
  -2  15  13        7.93      -14.12     52.07 o 
  -1  15  13        0.20       41.73     47.74 o 
   0  15  13       66.96      107.45     44.81 o 
   1  15  13        0.15       16.23     37.42 o 
   2  15  13        9.45       36.05     41.99 o 
   3  15  13       29.83       93.47     48.22 o 
   4  15  13       11.00      -19.49     56.07 o 
   5  15  13       57.71       12.65     57.09 o 
   6  15  13       61.79       46.40     64.14 o 
  -5  16  13       43.45        2.51     38.03 o 
  -4  16  13       70.37       38.59     37.40 o 
  -3  16  13       52.79       22.99     35.93 o 
  -2  16  13       16.96       41.51     43.73 o 
  -1  16  13       58.20       68.78     43.61 o 
   0  16  13        8.33       10.69     38.07 o 
   1  16  13       57.84       96.44     89.66 o 
   2  16  13       22.08        8.40     51.23 o 
   3  16  13       51.34       51.46     42.92 o 
   4  16  13       77.63      -16.94     53.81 o 
  -4  17  13       17.94       60.06     42.37 o 
  -3  17  13       14.33       42.33     44.79 o 
  -2  17  13        9.70      -43.41     43.41 o 
  -1  17  13      140.61      111.25     49.66 o 
   0  17  13        6.97        4.85     42.00 o 
   1  17  13      152.06      171.15     54.95 o 
   2  17  13        9.60       32.01     41.54 o 
   3  17  13       19.73      -17.31     52.43 o 
   4  17  13       17.11       31.78     59.05 o 
  -3  18  13        1.58      -36.24     40.64 o 
  -2  18  13       28.31       40.23     44.85 o 
  -1  18  13       18.51       39.53     47.60 o 
   0  18  13       67.09       59.01     48.79 o 
   1  18  13       19.42       70.92     45.76 o 
   2  18  13       36.61      -42.61     59.19 o 
   3  18  13        1.97       34.98     67.99 o 
   0   0  14     5508.35     5177.24    172.74 o 
   1   0  14       47.68       42.11     28.99 o 
   2   0  14     3652.52     3713.19    115.85 o 
   3   0  14      437.94      509.42     50.12 o 
   4   0  14       36.44       27.31     27.48 o 
   5   0  14      114.98      110.13     34.83 o 
   6   0  14      217.57      181.05     40.29 o 
   7   0  14       73.53      106.22     47.10 o 
   8   0  14      258.26      273.55     73.01 o 
   9   0  14       89.85       63.56     51.21 o 
  10   0  14      272.63      182.41     49.31 o 
 -10   1  14      177.77       80.00     59.24 o 
  -9   1  14      131.84      130.84     57.05 o 
  -8   1  14       58.30       79.36     47.74 o 
  -7   1  14      328.46      285.95     71.45 o 
  -6   1  14      325.31      239.38     50.33 o 
  -5   1  14      379.71      320.65     45.67 o 
  -4   1  14     1472.74     1490.86     74.96 o 
  -3   1  14     1971.30     2031.39     85.74 o 
  -2   1  14      970.21     1005.79     62.55 o 
  -1   1  14     2460.14     2389.04    114.60 o 
   0   1  14     1077.69     1109.27     65.23 o 
   1   1  14     2413.71     2276.14    105.52 o 
   2   1  14      881.44      796.79     57.15 o 
   3   1  14     2001.67     1976.87     84.39 o 
   4   1  14     1405.57     1278.35     69.93 o 
   5   1  14      337.96      345.30     43.91 o 
   6   1  14      282.08      337.05     60.63 o 
   7   1  14      365.00      332.75     63.15 o 
   8   1  14       50.64       80.31     36.00 o 
   9   1  14      143.02       80.35     38.67 o 
  10   1  14      176.70      118.80     43.41 o 
 -10   2  14      284.49      182.66     70.72 o 
  -9   2  14      138.08       82.61     52.93 o 
  -8   2  14      385.05      428.62     74.35 o 
  -7   2  14      258.38      280.36     46.09 o 
  -6   2  14      855.84      852.94     64.17 o 
  -5   2  14      159.68      198.96     44.82 o 
  -4   2  14      550.85      608.30     53.95 o 
  -3   2  14      834.89      734.45     55.76 o 
  -2   2  14     1898.18     1833.50     81.57 o 
  -1   2  14      728.81      774.82     62.63 o 
   0   2  14     1534.38     1442.38     95.74 o 
   1   2  14      738.74      659.41     52.91 o 
   2   2  14     1861.99     1762.88     78.64 o 
   3   2  14      803.53      849.47     59.05 o 
   4   2  14      643.88      777.14     56.75 o 
   5   2  14      160.61      141.44     66.21 o 
   6   2  14      753.70      874.27     63.88 o 
   7   2  14      225.97      186.89     42.13 o 
   8   2  14      399.78      403.13     54.19 o 
   9   2  14      147.80      167.40     44.13 o 
  10   2  14      300.09      378.47     59.10 o 
 -10   3  14       31.89      -10.18     49.39 o 
  -9   3  14      539.59      562.78     83.31 o 
  -8   3  14      342.76      254.42     61.30 o 
  -7   3  14      634.93      562.22     76.59 o 
  -6   3  14      363.09      241.44     44.02 o 
  -5   3  14      210.05      103.60     35.22 o 
  -4   3  14      212.44      226.87     41.50 o 
  -3   3  14      787.44      802.12     59.24 o 
  -2   3  14      401.21      468.46     48.63 o 
  -1   3  14     2008.39     2023.85    129.57 o 
   0   3  14     1651.79     1847.17     81.72 o 
   1   3  14     1956.91     1806.82     88.75 o 
   2   3  14      362.95      357.38     37.90 o 
   3   3  14      827.56      798.77    113.75 o 
   4   3  14      213.51      188.68     29.53 o 
   5   3  14      248.23      264.94     40.57 o 
   6   3  14      284.94      269.28     46.01 o 
   7   3  14      639.13      753.43     63.29 o 
   8   3  14      322.87      294.60     47.07 o 
   9   3  14      530.19      668.74     67.16 o 
  10   3  14       33.37       58.99     40.44 o 
 -10   4  14      434.70      580.28     89.17 o 
  -9   4  14      220.78      144.93     91.52 o 
  -8   4  14      464.72      452.39     57.85 o 
  -7   4  14      106.68      100.73     39.40 o 
  -6   4  14      265.59      319.52     53.25 o 
  -5   4  14      137.32      167.81     38.91 o 
  -4   4  14     1019.02      979.38     66.72 o 
  -3   4  14       90.79       65.84     30.72 o 
  -2   4  14     1382.61     1426.12     73.59 o 
  -1   4  14     1514.83     1484.61     83.29 o 
   0   4  14     3917.02     4108.28    214.56 o 
   1   4  14     1451.29     1478.28    111.99 o 
   2   4  14     1284.60     1262.29     69.76 o 
   3   4  14      105.10       58.53     39.64 o 
   4   4  14     1036.73     1008.81     52.49 o 
   5   4  14      101.17       91.54     32.45 o 
   6   4  14      285.39      240.20     41.78 o 
   7   4  14      121.61      130.31     40.07 o 
   8   4  14      480.20      402.17     54.42 o 
   9   4  14      207.52      238.00     51.20 o 
  10   4  14      427.85      489.69     78.82 o 
 -10   5  14      271.29      316.11     91.66 o 
  -9   5  14      264.09      210.84     64.03 o 
  -8   5  14      114.19      124.19     41.23 o 
  -7   5  14      324.98      301.86     51.06 o 
  -6   5  14      119.79      130.93     38.17 o 
  -5   5  14     1078.28     1180.82     72.34 o 
  -4   5  14      441.24      441.56     50.93 o 
  -3   5  14      628.83      757.35     73.16 o 
  -2   5  14     1038.90      952.79     80.61 o 
  -1   5  14      943.20      970.99     55.53 o 
   0   5  14     3054.35     2893.63    101.25 o 
   1   5  14     1016.25     1045.43     62.69 o 
   2   5  14     1097.46     1070.49     64.70 o 
   3   5  14      494.41      506.25     39.24 o 
   4   5  14      532.62      466.03     47.85 o 
   5   5  14     1064.30     1110.49     67.31 o 
   6   5  14       98.16      150.08     38.45 o 
   7   5  14      341.85      350.28     59.25 o 
   8   5  14      121.01       67.42     38.81 o 
   9   5  14      268.42      250.90     50.20 o 
  10   5  14      260.01      136.03     54.80 o 
 -10   6  14      386.37      285.62     75.08 o 
  -9   6  14      300.11      356.09     57.87 o 
  -8   6  14      403.58      368.61     55.61 o 
  -7   6  14      118.16       12.65     35.26 o 
  -6   6  14      176.08      243.63     45.92 o 
  -5   6  14      154.93       71.68     39.57 o 
  -4   6  14      841.07      906.05     65.41 o 
  -3   6  14     1899.17     1791.34     84.19 o 
  -2   6  14      323.60      342.00     45.83 o 
  -1   6  14      874.66      907.07     49.75 o 
   0   6  14     3949.84     4180.73    103.40 o 
   1   6  14      883.46      919.71     60.75 o 
   2   6  14      335.36      415.36    131.30 o 
   3   6  14     2108.08     2062.71     82.52 o 
   4   6  14      738.48      748.80     55.76 o 
   5   6  14      155.54      108.31     35.13 o 
   6   6  14      181.04      144.54     38.84 o 
   7   6  14      124.79      130.46     67.09 o 
   8   6  14      433.59      426.66     55.92 o 
   9   6  14      273.71      265.02     62.68 o 
  10   6  14      389.94      355.18    111.48 o 
  -9   7  14      611.76      615.80     72.36 o 
  -8   7  14      129.27      113.35     42.36 o 
  -7   7  14      439.63      486.83     60.27 o 
  -6   7  14      552.64      566.07     60.86 o 
  -5   7  14      593.87      613.76     59.84 o 
  -4   7  14       73.53       97.28     36.65 o 
  -3   7  14      481.52      510.67     54.60 o 
  -2   7  14      120.66      150.12     30.13 o 
  -1   7  14      958.13      935.98     55.29 o 
   0   7  14      236.86      320.80     35.43 o 
   1   7  14      932.52      941.87     60.90 o 
   2   7  14      167.83      245.87     47.61 o 
   3   7  14      348.24      316.06     41.17 o 
   4   7  14       85.50       88.26     31.45 o 
   5   7  14      590.60      531.18     53.12 o 
   6   7  14      542.67      550.42     55.73 o 
   7   7  14      478.27      459.28     55.15 o 
   8   7  14      130.36       81.83     39.34 o 
   9   7  14      612.81      500.72     76.36 o 
  -9   8  14      158.71      149.45     50.50 o 
  -8   8  14      180.89      187.99     48.79 o 
  -7   8  14      205.52      238.45     47.89 o 
  -6   8  14      262.29      280.34     49.05 o 
  -5   8  14       65.04      122.28     37.59 o 
  -4   8  14      792.50      885.51     70.44 o 
  -3   8  14      569.95      542.79     54.35 o 
  -2   8  14      440.69      441.45     40.82 o 
  -1   8  14       90.76      100.22     27.64 o 
   0   8  14      723.31      704.12     46.67 o 
   1   8  14       87.53        2.62     25.49 o 
   2   8  14      351.78      276.27     76.14 o 
   3   8  14      614.61      566.93     93.52 o 
   4   8  14      772.02      858.07     59.88 o 
   5   8  14       57.42       88.69     35.10 o 
   6   8  14      275.82      315.64     48.55 o 
   7   8  14      182.90      169.05     43.78 o 
   8   8  14      178.96      187.58     76.90 o 
   9   8  14      165.18      108.28     74.83 o 
  -9   9  14      226.12      193.53     53.19 o 
  -8   9  14      229.02      249.65     52.85 o 
  -7   9  14      318.69      281.30     50.50 o 
  -6   9  14      100.96       48.26     48.48 o 
  -5   9  14      461.55      447.76     63.82 o 
  -4   9  14      474.25      537.84     57.62 o 
  -3   9  14      508.73      593.62     56.43 o 
  -2   9  14      882.77      924.73     52.99 o 
  -1   9  14      856.86      877.63     53.27 o 
   0   9  14      333.35      361.97     43.55 o 
   1   9  14      882.86      943.55    108.83 o 
   2   9  14      939.49      892.21    112.06 o 
   3   9  14      531.90      500.97     96.28 o 
   4   9  14      450.32      443.04     49.70 o 
   5   9  14      438.47      409.72     50.02 o 
   6   9  14      106.73       54.87     36.07 o 
   7   9  14      303.63      328.20     55.62 o 
   8   9  14      219.41      234.16     81.45 o 
   9   9  14      228.00      184.27     87.12 o 
  -8  10  14      340.37      442.38     64.46 o 
  -7  10  14       51.65       28.74     35.54 o 
  -6  10  14       85.69       51.83     36.74 o 
  -5  10  14      123.05      170.95     45.70 o 
  -4  10  14      154.14      137.40     39.12 o 
  -3  10  14      217.32      289.92     38.67 o 
  -2  10  14     1071.06     1142.23     58.83 o 
  -1  10  14       59.61       54.35     26.08 o 
   0  10  14     1647.28     1525.34     75.20 o 
   1  10  14       51.33       59.56     37.77 o 
   2  10  14     1081.07     1092.84     85.35 o 
   3  10  14      215.15      217.58     75.27 o 
   4  10  14      156.49      192.71     74.47 o 
   5  10  14      105.76      162.96     41.35 o 
   6  10  14       83.05      105.45     39.33 o 
   7  10  14       37.01       48.72     57.30 o 
   8  10  14      337.98      264.92     89.74 o 
  -8  11  14       80.96      138.66     49.08 o 
  -7  11  14      231.47      193.12     49.45 o 
  -6  11  14      172.08      222.48     53.56 o 
  -5  11  14      471.02      558.70     61.95 o 
  -4  11  14      283.52      470.47     63.02 o 
  -3  11  14      846.86      825.69     55.09 o 
  -2  11  14      399.43      403.04     42.79 o 
  -1  11  14      284.98      312.90     45.53 o 
   0  11  14      116.89       40.97     29.08 o 
   1  11  14      358.13      375.22     71.56 o 
   2  11  14      404.00      424.84     63.06 o 
   3  11  14      803.21      858.98    115.99 o 
   4  11  14      277.18      268.56     80.57 o 
   5  11  14      458.83      464.85    151.55 o 
   6  11  14      190.03      235.64     55.28 o 
   7  11  14      256.84      176.93     75.70 o 
   8  11  14       95.41      185.73     81.16 o 
  -7  12  14      138.32      153.27     48.38 o 
  -6  12  14      218.59      195.99     68.92 o 
  -5  12  14      285.98      232.68     48.66 o 
  -4  12  14      329.76      324.11     52.73 o 
  -3  12  14       99.06      158.34     34.31 o 
  -2  12  14      834.94      759.49     62.35 o 
  -1  12  14      530.54      479.13     52.43 o 
   0  12  14      271.97      205.99     52.80 o 
   1  12  14      538.92      627.70     71.50 o 
   2  12  14      851.03      919.25     82.72 o 
   3  12  14      137.66       52.95     39.88 o 
   4  12  14      338.58      418.00     93.52 o 
   5  12  14      272.51      288.93     59.90 o 
   6  12  14      211.14      166.09     70.90 o 
   7  12  14      149.60      104.65     74.83 o 
  -7  13  14      148.63       70.66     51.53 o 
  -6  13  14      148.12      104.05     45.17 o 
  -5  13  14      222.35      215.78     49.45 o 
  -4  13  14       60.83       77.03     40.61 o 
  -3  13  14      313.65      297.79     48.89 o 
  -2  13  14      139.22      209.14     43.55 o 
  -1  13  14      267.44      272.25     56.23 o 
   0  13  14       42.47       45.87     39.00 o 
   1  13  14      266.22      315.33     75.59 o 
   2  13  14      141.62       34.79     96.14 o 
   3  13  14      301.27      313.64     75.19 o 
   4  13  14       68.70      177.29     69.16 o 
   5  13  14      259.35      268.41     85.23 o 
   6  13  14      131.09      108.64     72.14 o 
   7  13  14      141.01      140.35     76.72 o 
  -6  14  14      139.07       61.52     39.50 o 
  -5  14  14       95.37       71.51     49.56 o 
  -4  14  14      195.12      282.64     51.81 o 
  -3  14  14      155.02      159.44     43.12 o 
  -2  14  14      433.15      435.44     56.71 o 
  -1  14  14        7.80       38.00     40.23 o 
   0  14  14      181.47      239.82     68.25 o 
   1  14  14       11.93       10.92     45.89 o 
   2  14  14      408.74      310.14     60.90 o 
   3  14  14      136.63      146.17     63.81 o 
   4  14  14      216.18      336.99     91.56 o 
   6  14  14      148.15      272.70     88.14 o 
  -5  15  14      245.81      228.37     65.27 o 
  -4  15  14       82.31      124.08     43.30 o 
  -3  15  14      232.90      149.76     44.19 o 
  -2  15  14      113.21      120.06     62.07 o 
  -1  15  14      195.95       82.06     49.39 o 
   0  15  14      116.49       96.69     49.64 o 
   1  15  14      171.57      112.02     47.62 o 
   2  15  14      114.14       95.43     48.47 o 
   3  15  14      235.43      328.91     65.15 o 
  -4  16  14       84.39       55.32     42.75 o 
  -3  16  14       35.22       52.41     46.21 o 
  -2  16  14      143.22      157.49     54.91 o 
  -1  16  14      110.19      132.63     51.00 o 
   0  16  14      187.03      167.03     53.35 o 
   1  16  14      118.93      168.22     53.51 o 
   2  16  14      146.17      260.98     62.26 o 
   3  16  14       30.37       47.26     46.89 o 
  -3  17  14      143.75      216.93     60.28 o 
  -2  17  14       26.63       42.94     45.79 o 
  -1  17  14       90.28       56.87     49.72 o 
   0  17  14       71.64       72.04     47.26 o 
   1  17  14       96.08       98.10     77.19 o 
   2  17  14       22.79       75.45     50.08 o 
   3  17  14      135.45      142.90     77.67 o 
   0  18  14       57.89      -12.03     45.99 o 
   1   0  15      486.02      467.82     50.46 o 
   2   0  15        8.58       57.56     33.07 o 
   3   0  15      198.59      124.82     35.56 o 
   4   0  15      260.22      343.69     55.72 o 
   5   0  15       21.64       29.91     29.96 o 
   6   0  15       38.57       34.14     30.81 o 
   7   0  15      820.54      901.93    187.26 o 
   8   0  15       66.98      105.65     51.37 o 
   9   0  15       73.78       83.61     56.38 o 
  10   0  15       11.68       16.87     41.64 o 
 -10   1  15       18.77       -3.17     51.39 o 
  -9   1  15       55.82      -51.41     51.41 o 
  -8   1  15       26.21       52.42     59.85 o 
  -7   1  15       36.65       25.99     45.62 o 
  -6   1  15        3.69       27.19     29.33 o 
  -5   1  15      145.72      111.78     36.67 o 
  -4   1  15       53.27       55.74     32.68 o 
  -3   1  15      124.49      157.06     37.94 o 
  -2   1  15      115.72      164.79     38.21 o 
  -1   1  15      219.47      271.63     44.66 o 
   0   1  15      954.30     1017.09     66.43 o 
   1   1  15      211.74      219.12     41.57 o 
   2   1  15      110.01      128.50     36.22 o 
   3   1  15      128.02      155.19     39.84 o 
   4   1  15       55.36       27.97     28.59 o 
   5   1  15      139.84       85.62     32.66 o 
   6   1  15        5.58      -49.14     60.21 o 
   7   1  15       33.48       29.18     42.30 o 
   8   1  15       25.80        9.79     31.06 o 
   9   1  15       59.11       56.60     41.13 o 
  10   1  15       15.85       57.11     42.29 o 
 -10   2  15       71.66       20.29     94.39 o 
  -9   2  15       37.72       28.99     46.61 o 
  -8   2  15       48.62       25.66     44.18 o 
  -7   2  15       97.73       89.03     45.27 o 
  -6   2  15      122.27       58.54     33.27 o 
  -5   2  15      196.92      169.12     38.94 o 
  -4   2  15      251.70      251.03     43.00 o 
  -3   2  15       81.49      132.15     40.55 o 
  -2   2  15      396.12      403.49     48.20 o 
  -1   2  15      150.52      177.47     40.46 o 
   0   2  15      141.67      127.12     36.56 o 
   1   2  15      155.49      191.90     39.14 o 
   2   2  15      397.58      360.28     46.15 o 
   3   2  15       73.29       85.62     51.34 o 
   4   2  15      241.10      199.59     38.49 o 
   5   2  15      185.29      115.45     46.97 o 
   6   2  15      114.04       84.66     36.27 o 
   7   2  15      102.54      130.92     40.08 o 
   8   2  15       50.03        1.75     31.06 o 
   9   2  15       40.73       57.24     38.53 o 
  10   2  15       77.98       43.13     50.79 o 
 -10   3  15        1.84      -45.14     45.14 o 
  -9   3  15        4.55        3.55     45.48 o 
  -8   3  15      241.46      180.15     59.08 o 
  -7   3  15       54.81       42.27     36.39 o 
  -6   3  15      329.37      345.62     51.53 o 
  -5   3  15      335.58      364.06     49.35 o 
  -4   3  15       76.98      143.99     38.34 o 
  -3   3  15      338.25      281.04     53.16 o 
  -2   3  15      501.74      505.62     53.11 o 
  -1   3  15      823.36      808.08     88.25 o 
   0   3  15      624.04      730.15     72.65 o 
   1   3  15      829.56      939.96     64.67 o 
   2   3  15      513.30      674.12     56.55 o 
   3   3  15      336.04      331.91     35.50 o 
   4   3  15       72.00       68.54     27.80 o 
   5   3  15      322.54      410.27     49.38 o 
   6   3  15      323.12      295.58     45.73 o 
   7   3  15       50.34      108.24     35.67 o 
   8   3  15      244.41      175.73     45.43 o 
   9   3  15        6.26        2.97     37.41 o 
  10   3  15        0.70        0.39     37.95 o 
  -9   4  15       73.33       85.09     56.49 o 
  -8   4  15       13.14      -17.14     33.26 o 
  -7   4  15      143.09      142.50     41.51 o 
  -6   4  15      138.83      162.06     42.06 o 
  -5   4  15        0.29      -33.99     33.99 o 
  -4   4  15      599.47      559.25     56.07 o 
  -3   4  15      391.03      349.19     47.52 o 
  -2   4  15      209.67      199.35     40.55 o 
  -1   4  15      374.98      370.02     47.10 o 
   0   4  15     1462.28     1373.30     74.71 o 
   1   4  15      383.35      438.55     59.55 o 
   2   4  15      216.69      224.15     40.35 o 
   3   4  15      405.09      398.49     47.64 o 
   4   4  15      598.37      525.14     87.71 o 
   5   4  15        1.14        9.67     28.95 o 
   6   4  15      133.08      142.88     40.61 o 
   7   4  15      147.60      116.69     39.62 o 
   8   4  15       11.76      -19.97     34.10 o 
   9   4  15       73.24       37.72     41.29 o 
  -9   5  15        7.59      -42.65     42.65 o 
  -8   5  15      151.44      137.11     44.96 o 
  -7   5  15      124.84      111.31     39.64 o 
  -6   5  15       41.16       60.45     36.73 o 
  -5   5  15       30.82       64.14     33.92 o 
  -4   5  15      202.49      143.15     37.98 o 
  -3   5  15      676.18      797.24     62.66 o 
  -2   5  15      233.85      211.81     47.31 o 
  -1   5  15      630.70      722.27     57.17 o 
   0   5  15       15.85      -27.83     27.83 o 
   1   5  15      639.57      561.57     62.97 o 
   2   5  15      246.90      302.80     62.71 o 
   3   5  15      687.15      629.61     56.34 o 
   4   5  15      205.24      225.43     39.00 o 
   5   5  15       27.67       27.24     30.69 o 
   6   5  15       36.97       94.84     36.23 o 
   7   5  15      114.61       50.41     34.70 o 
   8   5  15      151.69      216.27     49.44 o 
   9   5  15        8.62       23.75     40.00 o 
  -9   6  15       33.74       30.17     40.82 o 
  -8   6  15       41.86       63.15     41.40 o 
  -7   6  15      156.50       99.19     40.33 o 
  -6   6  15      455.83      391.22     65.39 o 
  -5   6  15        7.93       34.18     36.35 o 
  -4   6  15      182.28      112.13     35.04 o 
  -3   6  15      593.71      612.63     67.47 o 
  -2   6  15       55.13      -12.44     27.82 o 
  -1   6  15      497.54      479.17     50.59 o 
   0   6  15      167.97      239.33     42.55 o 
   1   6  15      518.94      394.65     46.80 o 
   2   6  15       60.07       46.57     32.68 o 
   3   6  15      610.96      644.35     80.90 o 
   4   6  15      192.35      191.45     36.54 o 
   5   6  15        7.56      -15.57     25.80 o 
   6   6  15      436.58      383.68     58.69 o 
   7   6  15      149.39      194.48     43.31 o 
   8   6  15       42.40       40.99     38.29 o 
   9   6  15       32.20       48.60     41.69 o 
  -9   7  15        5.81      -36.31     36.31 o 
  -8   7  15       73.02       30.93     40.04 o 
  -7   7  15      153.85       74.97     39.55 o 
  -6   7  15      129.99      153.82     42.33 o 
  -5   7  15       35.26       50.59     60.76 o 
  -4   7  15      398.98      444.01     69.31 o 
  -3   7  15      163.38       95.15     36.57 o 
  -2   7  15      242.65      231.48     42.19 o 
  -1   7  15      149.71      167.13     31.83 o 
   0   7  15       14.03      -22.08     22.08 o 
   1   7  15      161.68      188.04     47.41 o 
   2   7  15      255.72      198.05     44.22 o 
   3   7  15      171.25      134.60     49.82 o 
   4   7  15      416.71      357.25     82.74 o 
   5   7  15       35.52       44.15     31.14 o 
   6   7  15      124.23       78.78     55.34 o 
   7   7  15      147.61      160.42     44.99 o 
   8   7  15       65.87       52.67     39.13 o 
   9   7  15        7.56       62.95     51.82 o 
  -9   8  15       66.28       98.53     48.67 o 
  -8   8  15       22.96       -0.18     36.07 o 
  -7   8  15        8.55      -23.34     31.97 o 
  -6   8  15       55.10      -10.88     31.96 o 
  -5   8  15      230.78      306.71     51.54 o 
  -4   8  15      288.64      207.10     53.53 o 
  -3   8  15       42.84       64.33     31.03 o 
  -2   8  15        1.82       11.72     29.63 o 
  -1   8  15       50.74       31.37     24.73 o 
   0   8  15      751.35      793.33     50.28 o 
   1   8  15       45.67       35.61     29.99 o 
   2   8  15        0.95        5.31     50.98 o 
   3   8  15       35.75       89.30     67.48 o 
   4   8  15      280.72      310.62     61.97 o 
   5   8  15      241.20      215.36     44.33 o 
   6   8  15       53.88       29.94     34.68 o 
   7   8  15       11.50       -8.03     34.58 o 
   8   8  15       26.27       -2.81     35.61 o 
   9   8  15       71.70        5.60     64.43 o 
  -8   9  15       18.29       28.86     41.75 o 
  -7   9  15       62.68       20.56     36.99 o 
  -6   9  15       43.41       29.56     34.04 o 
  -5   9  15       47.42       50.08     36.26 o 
  -4   9  15      133.78       67.48     37.40 o 
  -3   9  15       53.03       60.11     35.19 o 
  -2   9  15      266.08      280.22     44.98 o 
  -1   9  15       27.92       17.73     24.90 o 
   0   9  15      114.60      126.99     30.76 o 
   1   9  15       25.91       46.17     69.56 o 
   2   9  15      259.66      253.29     75.63 o 
   3   9  15       55.98       15.34     54.10 o 
   4   9  15      129.58      121.35     47.10 o 
   5   9  15       52.45       56.02     35.36 o 
   6   9  15       45.67       18.21     37.65 o 
   7   9  15       67.56       12.06     57.80 o 
   8   9  15       15.35      100.50     70.54 o 
  -8  10  15       13.51        8.44     39.73 o 
  -7  10  15       34.35       23.53     38.83 o 
  -6  10  15      106.05       68.73     40.02 o 
  -5  10  15       66.06      112.81     42.37 o 
  -4  10  15      185.11      185.87     47.91 o 
  -3  10  15       28.50       36.25     34.88 o 
  -2  10  15      108.72      115.86     30.82 o 
  -1  10  15      103.27       35.98     27.55 o 
   0  10  15       20.65       21.85     29.44 o 
   1  10  15       91.82       60.53     36.90 o 
   2  10  15      119.31      138.68     66.10 o 
   3  10  15       31.46       27.05     56.65 o 
   4  10  15      178.68      248.41     85.96 o 
   5  10  15       64.79      101.79     51.87 o 
   6  10  15      113.41      107.73     40.53 o 
   7  10  15       29.16       74.10     67.27 o 
   8  10  15       16.58       22.25     65.16 o 
  -7  11  15      127.02      124.52     65.21 o 
  -6  11  15       42.47       44.01     37.64 o 
  -5  11  15       28.98       65.78     40.12 o 
  -4  11  15      338.12      347.41     64.61 o 
  -3  11  15       41.09        2.95     31.37 o 
  -2  11  15      391.27      425.31     45.20 o 
  -1  11  15       49.06       45.52     33.71 o 
   0  11  15        3.05      -15.13     33.27 o 
   1  11  15       50.28       55.69     38.77 o 
   2  11  15      373.66      415.41     82.47 o 
   3  11  15       43.54      114.61     65.96 o 
   4  11  15      318.95      276.92     84.50 o 
   5  11  15       28.38       12.58     59.78 o 
   6  11  15       48.79       61.93     46.82 o 
   7  11  15      131.42      169.37     75.99 o 
  -7  12  15        6.63       24.09     41.40 o 
  -6  12  15       95.40       98.71     43.64 o 
  -5  12  15       96.55       38.78     37.81 o 
  -4  12  15       77.30       50.20     38.73 o 
  -3  12  15      134.36      149.30     64.26 o 
  -2  12  15       69.20       64.30     37.23 o 
  -1  12  15      268.79      207.12     45.09 o 
   0  12  15      119.51      158.37     48.38 o 
   1  12  15      254.49      310.88     59.58 o 
   2  12  15       61.76       23.59     36.58 o 
   3  12  15      131.66       97.15     66.68 o 
   4  12  15       72.35       49.09     64.36 o 
   5  12  15       86.48      117.73     73.08 o 
   6  12  15       94.67      120.64     62.69 o 
   7  12  15        7.93       10.18     62.39 o 
  -6  13  15       22.98       -7.48     38.72 o 
  -5  13  15       66.98       51.22     41.50 o 
  -4  13  15       28.69      -26.28     42.81 o 
  -3  13  15       13.50       30.78     35.10 o 
  -2  13  15      108.24       58.28     44.90 o 
  -1  13  15       29.93      -26.77     36.96 o 
   0  13  15       52.96       21.58     39.47 o 
   1  13  15       31.95        9.24     54.29 o 
   2  13  15      101.41       42.64     40.64 o 
   3  13  15       11.05       50.98     61.09 o 
   4  13  15       23.64        2.33     61.81 o 
   5  13  15       64.92       69.59     72.28 o 
  -5  14  15        7.84      -40.07     41.45 o 
  -4  14  15       53.01       46.93     49.20 o 
  -3  14  15       22.41       56.51     59.94 o 
  -2  14  15        8.01      -36.54     40.08 o 
  -1  14  15       80.13       45.83     45.34 o 
   0  14  15       73.84       84.72     44.69 o 
   1  14  15       78.35       63.11     45.52 o 
   2  14  15       11.33      -33.04     37.16 o 
   3  14  15       27.12        3.24     42.16 o 
   4  14  15       55.47      111.26     76.87 o 
  -5  15  15       23.90       70.95     66.79 o 
  -4  15  15        2.86      -25.24     45.85 o 
  -3  15  15        0.60       31.75     38.28 o 
  -2  15  15       16.42       55.87     44.94 o 
  -1  15  15       19.72      -14.74     40.94 o 
   0  15  15      255.75      171.52     54.55 o 
   1  15  15       23.82       47.05     46.08 o 
   2  15  15       19.70       -8.20     44.23 o 
   3  15  15        0.62      -16.57     40.93 o 
  -3  16  15      114.98      153.89     68.39 o 
  -2  16  15        2.04      -25.58     42.41 o 
  -1  16  15      177.89      207.89     61.78 o 
   0  16  15       30.14       47.82     43.84 o 
   1  16  15      190.23      228.37     60.75 o 
   2  16  15        3.70      -13.62     40.55 o 
   3  16  15      126.61      161.05     56.49 o 
  -1  17  15       32.92       62.98     52.66 o 
   0  17  15       64.51       18.48     44.07 o 
   1  17  15       37.57       73.36     50.44 o 
   0   0  16      429.74      399.53     85.67 o 
   1   0  16      699.15      799.82     62.32 o 
   2   0  16      168.14      109.37     41.93 o 
   3   0  16     1430.05     1540.13     80.88 o 
   4   0  16      160.51      126.60     36.87 o 
   5   0  16      301.98      306.60     55.74 o 
   6   0  16       15.36       24.07     44.42 o 
   7   0  16     1245.47     1094.67    222.27 o 
   8   0  16       69.83       46.46     49.30 o 
   9   0  16      250.38      237.83     52.34 o 
  -9   1  16       15.52        7.14     51.88 o 
  -8   1  16      565.70      476.34     78.08 o 
  -7   1  16        2.38       -5.53     42.86 o 
  -6   1  16      953.66     1029.71     74.11 o 
  -5   1  16       40.21       48.73     33.63 o 
  -4   1  16      657.99      645.26     58.37 o 
  -3   1  16      234.91      140.24     37.71 o 
  -2   1  16      721.14      700.71     60.36 o 
  -1   1  16       16.86      -28.22     37.54 o 
   0   1  16     1322.32     1409.31     77.86 o 
   1   1  16       16.82       51.36     33.09 o 
   2   1  16      696.49      637.84     58.15 o 
   3   1  16      232.72      108.46     61.73 o 
   4   1  16      606.89      616.40     89.97 o 
   5   1  16       41.81       49.21     32.76 o 
   6   1  16      957.85     1247.08    101.79 o 
   7   1  16        2.54      -15.83     43.30 o 
   8   1  16      580.73      557.55     86.01 o 
   9   1  16       15.61       54.77     40.48 o 
  -9   2  16      469.54      339.65     75.27 o 
  -8   2  16      116.10       94.23     53.73 o 
  -7   2  16      530.73      430.70     79.67 o 
  -6   2  16       67.34       57.97     34.97 o 
  -5   2  16      813.03      884.03     68.22 o 
  -4   2  16      306.90      332.86     47.75 o 
  -3   2  16     1342.93     1224.65     83.74 o 
  -2   2  16      491.52      478.73     52.93 o 
  -1   2  16     1717.43     1689.09     92.82 o 
   0   2  16      390.14      349.60     47.88 o 
   1   2  16     1825.44     1688.80     83.32 o 
   2   2  16      488.21      431.81     50.89 o 
   3   2  16     1304.97     1398.73     77.34 o 
   4   2  16      312.75      337.64     46.55 o 
   5   2  16      743.19      761.44     65.15 o 
   6   2  16       70.03       61.97     34.83 o 
   7   2  16      570.87      543.03     60.35 o 
   8   2  16      113.73       75.38     39.14 o 
   9   2  16      449.66      468.32     73.10 o 
  -9   3  16        7.99        8.47     50.46 o 
  -8   3  16      534.75      607.97    119.41 o 
  -7   3  16      113.09       61.44     45.08 o 
  -6   3  16      406.27      361.94     54.42 o 
  -5   3  16       27.65       55.98     35.82 o 
  -4   3  16      903.25      907.30     86.98 o 
  -3   3  16      342.05      407.48     51.58 o 
  -2   3  16      825.43      911.70     66.02 o 
  -1   3  16        3.26       16.16     31.51 o 
   0   3  16     2143.73     2011.16     90.27 o 
   1   3  16        2.46       74.08     41.21 o 
   2   3  16      896.41      977.51     67.50 o 
   3   3  16      341.45      322.47     46.15 o 
   4   3  16      924.21      797.90     50.25 o 
   5   3  16       26.51       53.26     31.86 o 
   6   3  16      449.81      505.43     57.00 o 
   7   3  16      111.33      175.84     43.49 o 
   8   3  16      512.12      524.66     98.57 o 
   9   3  16        8.96       37.56     39.62 o 
  -9   4  16      423.13      410.88     78.76 o 
  -8   4  16       32.62      -16.21     44.89 o 
  -7   4  16      238.58      268.81     53.14 o 
  -6   4  16       56.82        4.82     33.52 o 
  -5   4  16      870.36      920.72     76.59 o 
  -4   4  16      314.17      250.55     43.96 o 
  -3   4  16      125.86      137.35     52.19 o 
  -2   4  16     1162.88     1119.63     72.63 o 
  -1   4  16     2153.13     2107.65     92.76 o 
   0   4  16        1.46       48.68     33.61 o 
   1   4  16     2121.61     2060.38    121.23 o 
   2   4  16     1152.48     1119.40     71.38 o 
   3   4  16      135.15      135.76     38.06 o 
   4   4  16      315.77      300.57    117.55 o 
   5   4  16      831.21      891.73     65.64 o 
   6   4  16       56.88       65.55     35.61 o 
   7   4  16      261.02      278.65     51.32 o 
   8   4  16       33.04       43.80     38.74 o 
   9   4  16      393.65      422.52     62.84 o 
  -9   5  16        4.71       36.07     53.70 o 
  -8   5  16      386.60      354.64     58.02 o 
  -7   5  16       24.13       21.39     38.01 o 
  -6   5  16      557.93      623.95     77.61 o 
  -5   5  16       26.66       -1.88     42.33 o 
  -4   5  16      986.96     1001.86     72.03 o 
  -3   5  16      434.15      433.47     52.47 o 
  -2   5  16     1357.21     1390.89     79.20 o 
  -1   5  16      598.15      599.62     57.44 o 
   0   5  16     1739.84     1908.17     88.35 o 
   1   5  16      597.32      555.65     65.61 o 
   2   5  16     1333.31     1373.52     76.81 o 
   3   5  16      429.77      513.37    152.71 o 
   4   5  16      994.41      931.31     96.54 o 
   5   5  16       28.07       12.28     30.51 o 
   6   5  16      587.83      576.43     89.67 o 
   7   5  16       24.88       64.31     37.85 o 
   8   5  16      330.52      349.00     58.74 o 
   9   5  16        4.35        2.05     39.84 o 
  -9   6  16      250.73      146.15    108.90 o 
  -8   6  16       28.39       13.91     39.46 o 
  -7   6  16      226.12      215.28     47.84 o 
  -6   6  16        9.63       43.31     34.37 o 
  -5   6  16      516.60      531.38     71.63 o 
  -4   6  16       96.77       97.80     41.26 o 
  -3   6  16      732.97      715.32     99.15 o 
  -2   6  16      187.81      122.28     37.38 o 
  -1   6  16     1869.52     1744.35    108.02 o 
   0   6  16       99.05       78.13     35.47 o 
   1   6  16     1731.96     1766.53    102.79 o 
   2   6  16      185.55      240.93     50.44 o 
   3   6  16      799.32      740.43     80.63 o 
   4   6  16       96.06      186.20     54.48 o 
   5   6  16      547.96      535.17     56.25 o 
   6   6  16        9.71       -1.43     31.69 o 
   7   6  16      211.24      254.72     49.92 o 
   8   6  16       29.19       32.49     38.42 o 
   9   6  16      237.99      183.63     50.50 o 
  -8   7  16       49.06        8.51     37.16 o 
  -7   7  16        3.32      -32.82     32.82 o 
  -6   7  16      478.65      517.94     63.31 o 
  -5   7  16      104.03      105.06     40.61 o 
  -4   7  16     1028.78     1062.67     76.69 o 
  -3   7  16       37.48       76.54     35.99 o 
  -2   7  16      755.28      863.59     66.04 o 
  -1   7  16       85.46      107.52     35.81 o 
   0   7  16      166.16      168.10     39.93 o 
   1   7  16       83.81       69.35     39.43 o 
   2   7  16      753.80      846.69    116.21 o 
   3   7  16       36.96      121.63     49.29 o 
   4   7  16     1041.83     1060.55     93.02 o 
   5   7  16      100.44      140.86     53.17 o 
   6   7  16      508.26      580.18     60.73 o 
   7   7  16        4.04      -24.50     34.79 o 
   8   7  16       71.40       88.62     44.13 o 
  -8   8  16        4.61       50.91     39.87 o 
  -7   8  16      265.58      306.17     57.10 o 
  -6   8  16       20.66       31.17     42.98 o 
  -5   8  16      701.34      639.74     65.59 o 
  -4   8  16       29.99       39.62     34.66 o 
  -3   8  16     1433.14     1440.38     85.52 o 
  -2   8  16      179.94      228.65     46.34 o 
  -1   8  16      770.68      759.03     73.28 o 
   0   8  16       28.36       48.63     26.67 o 
   1   8  16      699.53      698.55    107.99 o 
   2   8  16      181.90      202.45     72.65 o 
   3   8  16     1479.38     1520.74    152.42 o 
   4   8  16       31.18       32.33     43.47 o 
   5   8  16      737.42      687.34     80.41 o 
   6   8  16       22.91      -21.05     32.02 o 
   7   8  16      285.93      331.98     55.05 o 
   8   8  16        4.96       -6.10     37.90 o 
  -8   9  16      224.53      251.82     53.80 o 
  -7   9  16       28.80       52.99     39.46 o 
  -6   9  16      810.24      884.13     78.07 o 
  -5   9  16       23.83       19.73     35.86 o 
  -4   9  16      948.17     1100.85     87.54 o 
  -3   9  16      214.06      273.42     50.18 o 
  -2   9  16      197.06      242.71     46.15 o 
  -1   9  16      159.91      183.79     40.21 o 
   0   9  16      238.29      179.76     57.11 o 
   1   9  16      162.31      118.97     61.67 o 
   2   9  16      228.95      359.82     93.52 o 
   3   9  16      214.91      168.13     79.70 o 
   4   9  16      984.92      947.48    124.64 o 
   5   9  16       25.22       30.95     48.24 o 
   6   9  16      839.09     1010.01     80.32 o 
   7   9  16       30.52       -1.54     38.58 o 
   8   9  16      271.51      229.29     89.30 o 
  -7  10  16      366.57      363.79     62.09 o 
  -6  10  16       36.78       -3.15     36.41 o 
  -5  10  16      997.90      953.12    124.34 o 
  -4  10  16       24.35        9.24     40.83 o 
  -3  10  16      776.33      788.45    109.29 o 
  -2  10  16      219.93      153.06     42.58 o 
  -1  10  16      158.61      153.65     34.24 o 
   0  10  16       39.13       64.23     33.91 o 
   1  10  16      117.76      117.86     46.79 o 
   2  10  16      221.28      200.85     73.59 o 
   3  10  16      799.89      858.18    121.88 o 
   4  10  16       24.42       -8.65     52.87 o 
   5  10  16      998.69     1152.62    140.93 o 
   6  10  16       34.41       42.45     50.71 o 
   7  10  16      387.95      324.77     91.34 o 
  -7  11  16       17.54      -36.75     36.75 o 
  -6  11  16      403.37      337.52     59.63 o 
  -5  11  16       61.90       70.42     42.43 o 
  -4  11  16      781.66      895.74     75.30 o 
  -3  11  16        3.29       35.68     36.23 o 
  -2  11  16      444.58      537.87     60.68 o 
  -1  11  16       69.94       68.94     36.70 o 
   0  11  16        7.20       57.18     51.23 o 
   1  11  16       68.02       77.47     41.54 o 
   2  11  16      367.88      453.49    100.43 o 
   3  11  16        2.75       38.54     64.21 o 
   4  11  16      760.26      947.26    131.55 o 
   5  11  16       65.46       22.91     65.01 o 
   6  11  16      401.39      589.40    116.28 o 
   7  11  16       16.53       45.67     64.21 o 
  -6  12  16       31.76       84.02     44.64 o 
  -5  12  16      258.24      303.94     57.21 o 
  -4  12  16       16.86      -14.41     37.03 o 
  -3  12  16      519.15      538.70     79.87 o 
  -2  12  16        3.56       15.08     48.65 o 
  -1  12  16      286.28      434.81     67.27 o 
   0  12  16      127.10       73.53     47.92 o 
   1  12  16      251.76      237.28     57.63 o 
   2  12  16        3.41      -16.36     36.84 o 
   3  12  16      521.37      524.24    104.43 o 
   4  12  16       17.28      -34.11     55.27 o 
   5  12  16      253.47      241.21     86.68 o 
  -5  13  16       66.98       74.61     47.20 o 
  -4  13  16      224.77      172.27    176.82 o 
  -3  13  16       45.10       72.37     50.17 o 
  -2  13  16      412.06      446.05     58.12 o 
  -1  13  16       65.29      147.49     52.11 o 
   0  13  16      226.11      286.96     60.83 o 
   1  13  16       66.27      -14.92     46.10 o 
   2  13  16      402.02      473.30     72.11 o 
   3  13  16       44.38      107.77     70.25 o 
   4  13  16      222.51      371.09    100.72 o 
   5  13  16       67.94      109.15     76.79 o 
  -4  14  16        2.28       56.05     52.94 o 
  -3  14  16      170.18      107.29     57.24 o 
  -2  14  16       44.18       40.03     45.58 o 
  -1  14  16      315.80      367.64     67.13 o 
   0  14  16        0.71       40.75     42.58 o 
   1  14  16      320.41      362.43     68.06 o 
   2  14  16       45.24       89.09     49.24 o 
   3  14  16      164.47      395.60    106.32 o 
   4  14  16        1.94      -19.78     60.79 o 
  -3  15  16        4.68       22.76     79.77 o 
  -2  15  16      179.00      184.96     59.98 o 
  -1  15  16        3.63       51.43     66.61 o 
   0  15  16      471.88      449.81     75.53 o 
   1  15  16        3.35       53.24     47.02 o 
   2  15  16      184.33      313.61     67.16 o 
   3  15  16        5.07      149.66     78.47 o 
  -1  16  16      361.67      330.11     69.30 o 
   0  16  16        5.85       42.99     44.36 o 
   1  16  16      384.19      529.07     83.59 o 
   1   0  17      397.90      366.84     81.07 o 
   2   0  17      148.02      176.85     40.57 o 
   3   0  17       15.73       -1.01     30.06 o 
   4   0  17      117.03      109.73     41.09 o 
   5   0  17       36.35       18.82     34.30 o 
   6   0  17       17.01       19.60     45.52 o 
   7   0  17      129.18      131.78     57.00 o 
   8   0  17       44.46       56.64     54.19 o 
   9   0  17        9.74      -23.53     37.24 o 
  -9   1  17        7.57      -25.98     51.86 o 
  -8   1  17       12.15      -29.63     47.06 o 
  -7   1  17       65.12       75.73     52.52 o 
  -6   1  17       16.51       -9.66     32.64 o 
  -5   1  17       45.72       42.27     34.07 o 
  -4   1  17       53.56       28.54     35.16 o 
  -3   1  17       15.19       -3.70     30.37 o 
  -2   1  17        4.73      -23.41     33.99 o 
  -1   1  17       42.85       79.21     35.12 o 
   0   1  17       33.12       54.74     39.55 o 
   1   1  17       40.82      -28.86     28.86 o 
   2   1  17        5.10      -28.04     28.04 o 
   3   1  17       13.97      -12.75     27.13 o 
   4   1  17       51.57       44.60     34.74 o 
   5   1  17       38.67       34.62     34.60 o 
   6   1  17       15.53      -34.71     65.63 o 
   7   1  17       67.37       41.64     36.57 o 
   8   1  17       11.97       -3.02     35.29 o 
   9   1  17        9.08        0.61     36.98 o 
  -9   2  17       10.44      -50.29     50.29 o 
  -8   2  17       63.86       46.46     51.23 o 
  -7   2  17        7.53       -5.95     41.53 o 
  -6   2  17       66.69       11.35     36.33 o 
  -5   2  17      143.71      119.95     40.95 o 
  -4   2  17      273.01      247.36     47.36 o 
  -3   2  17      122.60      149.35     40.49 o 
  -2   2  17      289.59      308.18     48.25 o 
  -1   2  17       59.90       39.77     32.30 o 
   0   2  17       34.98       91.29     35.55 o 
   1   2  17       62.15       67.24     42.70 o 
   2   2  17      294.70      263.30     45.36 o 
   3   2  17      123.94      106.16     39.07 o 
   4   2  17      260.52      238.23     45.18 o 
   5   2  17      146.14      129.45     39.12 o 
   6   2  17       59.12       50.04     34.67 o 
   7   2  17        7.15      -31.26     31.26 o 
   8   2  17       67.90       69.80     41.30 o 
   9   2  17        9.80      -13.76     35.29 o 
  -8   3  17        8.33      -24.12     45.65 o 
  -7   3  17       10.15      -34.64     34.64 o 
  -6   3  17       22.32       20.50     37.26 o 
  -5   3  17      117.62      103.36     40.52 o 
  -4   3  17      242.22      319.00     50.99 o 
  -3   3  17      178.90      121.99     38.81 o 
  -2   3  17      115.42      170.90     40.92 o 
  -1   3  17      323.88      284.92     56.12 o 
   0   3  17      189.68      273.47     46.40 o 
   1   3  17      327.97      324.07     58.15 o 
   2   3  17      115.95       77.84     34.45 o 
   3   3  17      181.76      132.85     39.82 o 
   4   3  17      248.25      195.82     60.88 o 
   5   3  17      107.08       55.17     35.39 o 
   6   3  17       20.68       22.61     33.09 o 
   7   3  17        8.25      -14.17     39.92 o 
   8   3  17        8.40       39.89     38.93 o 
  -8   4  17       56.34       -2.77     51.68 o 
  -7   4  17       10.56       36.56     40.08 o 
  -6   4  17       74.42       65.48     38.92 o 
  -5   4  17        5.10       20.80     36.12 o 
  -4   4  17      109.42      111.58     39.15 o 
  -3   4  17       96.75       82.22     34.68 o 
  -2   4  17        8.84       15.63     32.06 o 
  -1   4  17      107.47      121.30     38.86 o 
   0   4  17       17.62       54.16     34.29 o 
   1   4  17      111.04       82.33     50.03 o 
   2   4  17        9.59        4.72     43.86 o 
   3   4  17      101.86      102.58     36.80 o 
   4   4  17      100.33      140.87     53.43 o 
   5   4  17        4.21      -28.24     46.11 o 
   6   4  17       65.16       28.08     45.97 o 
   7   4  17       11.57       23.50     34.93 o 
   8   4  17       63.37       52.41     42.36 o 
  -8   5  17      149.39       88.96     44.86 o 
  -7   5  17       67.50       48.28     42.42 o 
  -6   5  17       31.11       73.94     42.22 o 
  -5   5  17       19.35      -33.82     33.82 o 
  -4   5  17       22.26       52.03     36.13 o 
  -3   5  17       14.71        1.04     37.91 o 
  -2   5  17       19.85      -24.35     30.29 o 
  -1   5  17      139.02      105.97     38.28 o 
   0   5  17        0.29       16.07     31.23 o 
   1   5  17      140.78      108.76     45.64 o 
   2   5  17       17.16       58.12     40.58 o 
   3   5  17       14.01      -19.72     39.69 o 
   4   5  17       25.89       95.08     53.52 o 
   5   5  17       21.19      -41.91     41.91 o 
   6   5  17       33.61        5.12     36.54 o 
   7   5  17       60.67       31.51     37.97 o 
   8   5  17      147.20      129.63     51.12 o 
  -8   6  17      155.55      217.62     55.72 o 
  -7   6  17       84.05      115.42     43.95 o 
  -6   6  17        5.44      -19.40     35.27 o 
  -5   6  17       83.34       98.81     40.53 o 
  -4   6  17      130.49      113.04     43.08 o 
  -3   6  17      102.49      156.25     43.06 o 
  -2   6  17      139.31      113.89     38.13 o 
  -1   6  17      121.54       86.76     40.66 o 
   0   6  17      126.70      135.71     40.19 o 
   1   6  17      133.86      135.15     47.13 o 
   2   6  17      144.95      145.34     46.73 o 
   3   6  17      110.63       79.10     75.19 o 
   4   6  17      136.13      110.43     51.69 o 
   5   6  17       81.60       16.41     46.26 o 
   6   6  17        3.40       24.59     36.20 o 
   7   6  17       79.72      113.90     43.27 o 
   8   6  17      155.60      151.52     49.41 o 
  -8   7  17      153.37      124.83     49.72 o 
  -7   7  17      110.07      109.90     45.56 o 
  -6   7  17       56.15       58.85     38.40 o 
  -5   7  17       64.77       42.13     40.12 o 
  -4   7  17       95.51      115.31     42.08 o 
  -3   7  17       62.67       41.08     36.84 o 
  -2   7  17       79.26      103.61     40.10 o 
  -1   7  17       33.96       29.56     40.56 o 
   0   7  17        0.10       -4.74     32.96 o 
   1   7  17       32.29       13.68     36.63 o 
   2   7  17       88.44       40.87     59.19 o 
   3   7  17       57.77       38.54     58.18 o 
   4   7  17       95.68       55.14     50.15 o 
   5   7  17       67.03       58.63     47.26 o 
   6   7  17       54.77       80.01     52.99 o 
   7   7  17      104.14       64.13     40.78 o 
   8   7  17      145.64       73.77     46.22 o 
  -7   8  17       29.43      -38.87     38.87 o 
  -6   8  17       95.98      109.22     45.90 o 
  -5   8  17       85.55       58.20     40.51 o 
  -4   8  17       28.53      -32.36     32.36 o 
  -3   8  17       15.93       47.18     38.05 o 
  -2   8  17       43.61       80.37     36.53 o 
  -1   8  17        1.21      -27.11     27.11 o 
   0   8  17      112.62       69.32     36.32 o 
   1   8  17        0.54       -2.07     36.90 o 
   2   8  17       45.22       46.90     63.12 o 
   3   8  17       20.50       24.43     61.89 o 
   4   8  17       32.02      135.87     57.49 o 
   5   8  17       83.96      148.09     57.00 o 
   6   8  17       91.43        5.73     51.12 o 
   7   8  17       27.08       57.85     41.69 o 
  -7   9  17       26.53      -10.13     40.12 o 
  -6   9  17       10.80       10.44     40.79 o 
  -5   9  17       19.12       17.24     37.21 o 
  -4   9  17       49.87       67.67     43.05 o 
  -3   9  17       52.14       13.88     37.32 o 
  -2   9  17      231.50      228.19     46.94 o 
  -1   9  17       37.74       72.71     39.20 o 
   0   9  17        6.28      -34.77     34.77 o 
   1   9  17       41.16       45.81     63.70 o 
   2   9  17      247.23      280.70     85.30 o 
   3   9  17       55.15      150.10     67.56 o 
   4   9  17       48.39       20.94     58.18 o 
   5   9  17       18.49       90.11     55.40 o 
   6   9  17        8.85       94.34     55.40 o 
   7   9  17       23.19      -49.37     49.37 o 
  -6  10  17       40.08       71.30     43.91 o 
  -5  10  17       63.54       50.16     41.00 o 
  -4  10  17       38.21       29.49     38.75 o 
  -3  10  17      137.89       65.75     58.49 o 
  -2  10  17        4.53       65.02     40.03 o 
  -1  10  17        0.23      -38.08     44.29 o 
   0  10  17        0.05       19.85     36.94 o 
   1  10  17        1.16      -22.11     55.05 o 
   2  10  17        3.56       84.50     67.48 o 
   3  10  17      143.69       89.30     71.41 o 
   4  10  17       39.61      -11.42     60.72 o 
   5  10  17       57.66       39.12     67.92 o 
   6  10  17       39.67      -47.81     47.81 o 
  -6  11  17       16.02      -36.24     36.24 o 
  -5  11  17       20.96       31.80     61.37 o 
  -4  11  17       73.28       27.40     40.76 o 
  -3  11  17        1.31        5.60     36.60 o 
  -2  11  17       43.62       44.41     46.64 o 
  -1  11  17        9.20      -10.14     39.37 o 
   0  11  17       66.31      110.87     46.62 o 
   1  11  17        8.68       19.68     45.78 o 
   2  11  17       35.62       -1.75     56.87 o 
   3  11  17        0.77      -48.65     52.29 o 
   4  11  17       74.16       92.57     78.03 o 
   5  11  17       19.82       73.16     73.88 o 
   6  11  17       18.25        5.82     71.41 o 
  -5  12  17       58.89       31.11     42.47 o 
  -4  12  17        8.67      -39.90     39.90 o 
  -3  12  17       21.21       36.26     54.43 o 
  -2  12  17       60.83       21.56     48.79 o 
  -1  12  17       39.12       64.07     67.63 o 
   0  12  17       13.37        4.94     39.22 o 
   1  12  17       31.02       38.83     61.45 o 
   2  12  17       59.18       82.68     69.45 o 
   3  12  17       17.88       49.01     59.85 o 
   4  12  17        7.70      -31.42     59.19 o 
   5  12  17       59.62       43.05     74.25 o 
  -4  13  17       16.62       -4.12     48.82 o 
  -3  13  17       34.26       33.97     48.91 o 
  -2  13  17        0.37       19.34     74.39 o 
  -1  13  17       78.07       59.81     46.72 o 
   0  13  17      121.56      158.19     53.00 o 
   1  13  17       76.04       56.27     46.09 o 
   2  13  17        1.39       59.63     67.56 o 
   3  13  17       32.37      -38.69     54.61 o 
   4  13  17       13.00      -53.81     53.81 o 
  -3  14  17       27.60        8.44     48.01 o 
  -2  14  17       79.95       45.01     70.10 o 
  -1  14  17       39.60       85.01     52.98 o 
   0  14  17       19.13       37.12     47.25 o 
   1  14  17       36.19       65.88     48.92 o 
   2  14  17       82.11      110.53     52.71 o 
   3  14  17       22.96       37.81     75.70 o 
  -1  15  17        5.75       40.23     44.27 o 
   0  15  17       50.94        9.38     49.58 o 
   1  15  17        6.31       19.22     67.81 o 
   0   0  18      117.36      155.70     74.68 o 
   1   0  18      109.09      140.90     54.65 o 
   2   0  18      878.92      890.56     71.00 o 
   3   0  18      471.54      523.05     59.61 o 
   4   0  18      612.14      773.49     67.46 o 
   5   0  18      804.09      782.28     69.56 o 
   6   0  18      300.17      212.89     63.46 o 
   7   0  18       71.97       17.21     52.28 o 
   8   0  18      205.30      258.35    159.80 o 
  -8   1  18       85.36       45.43     55.84 o 
  -7   1  18      250.02      225.56     73.56 o 
  -6   1  18      234.52      197.08     72.83 o 
  -5   1  18      445.23      548.45     76.10 o 
  -4   1  18      607.90      598.23     63.12 o 
  -3   1  18      335.22      332.47     60.67 o 
  -2   1  18       94.54      116.10     39.63 o 
  -1   1  18      695.43      749.90     96.02 o 
   0   1  18        3.21      -33.29     33.29 o 
   1   1  18      711.22      762.52     65.83 o 
   2   1  18       79.33       71.39     42.02 o 
   3   1  18      345.01      352.33     51.52 o 
   4   1  18      625.64      631.96     84.52 o 
   5   1  18      453.71      531.27     80.62 o 
   6   1  18      259.68      353.73     72.33 o 
   7   1  18      242.75      203.17     50.17 o 
   8   1  18       93.10      106.57     46.09 o 
  -8   2  18      280.52      213.50     68.96 o 
  -7   2  18      114.37       50.24     57.81 o 
  -6   2  18      285.86      336.29     55.86 o 
  -5   2  18      368.58      371.24     57.00 o 
  -4   2  18      144.45      226.37     55.81 o 
  -3   2  18      190.14      193.06     44.62 o 
  -2   2  18      464.73      492.80     58.35 o 
  -1   2  18      181.42      249.74     45.97 o 
   0   2  18     1052.43     1106.32     93.05 o 
   1   2  18      166.11      193.83     53.95 o 
   2   2  18      517.17      436.99     56.12 o 
   3   2  18      186.03      208.63     45.66 o 
   4   2  18      174.89      159.50     45.11 o 
   5   2  18      380.07      317.70     94.28 o 
   6   2  18      308.25      295.77     51.57 o 
   7   2  18      138.35       74.18     43.12 o 
   8   2  18      275.13      328.29     57.91 o 
  -8   3  18       68.88       51.02     58.40 o 
  -7   3  18      359.35      322.89     77.53 o 
  -6   3  18      427.69      325.26     55.06 o 
  -5   3  18     1197.54     1322.87     88.00 o 
  -4   3  18      324.93      408.27     58.23 o 
  -3   3  18      260.20      275.07     49.94 o 
  -2   3  18      532.63      460.45     80.83 o 
  -1   3  18      274.05      274.16     49.61 o 
   0   3  18       16.83       89.60     48.21 o 
   1   3  18      335.82      411.97     96.68 o 
   2   3  18      450.34      491.77     57.94 o 
   3   3  18      297.54      347.57     52.92 o 
   4   3  18      354.05      408.69    122.06 o 
   5   3  18     1197.10     1188.66    105.52 o 
   6   3  18      454.75      316.83     52.67 o 
   7   3  18      364.98      385.53     57.71 o 
   8   3  18       85.02       91.04     45.30 o 
  -8   4  18      400.23      368.00     82.92 o 
  -7   4  18       79.02      126.17     47.38 o 
  -6   4  18      661.33      888.95    112.04 o 
  -5   4  18      192.05      254.25     68.93 o 
  -4   4  18      773.44      845.28     88.49 o 
  -3   4  18      337.62      320.08     52.61 o 
  -2   4  18      234.78      228.87     48.23 o 
  -1   4  18      896.06      890.36     70.79 o 
   0   4  18       79.68      100.51     38.63 o 
   1   4  18      777.27      781.20    179.00 o 
   2   4  18      254.42      226.69     55.75 o 
   3   4  18      360.29      435.51     61.57 o 
   4   4  18      776.45      741.62     90.31 o 
   5   4  18      180.21      208.13     63.27 o 
   6   4  18      641.00      515.02     80.83 o 
   7   4  18      101.18       96.37     43.80 o 
   8   4  18      400.30      404.53     61.11 o 
  -7   5  18      395.74      498.45     70.37 o 
  -6   5  18       47.91       23.49     41.63 o 
  -5   5  18      214.95      160.82     48.15 o 
  -4   5  18      171.60      266.13     52.22 o 
  -3   5  18      406.09      355.40     65.29 o 
  -2   5  18      455.51      414.46     59.83 o 
  -1   5  18       51.24      105.67     46.71 o 
   0   5  18      233.88      230.34     46.26 o 
   1   5  18       46.59       63.04     56.58 o 
   2   5  18      393.22      444.05     66.75 o 
   3   5  18      418.56      357.98    129.84 o 
   4   5  18      175.73      149.93     59.06 o 
   5   5  18      218.48      180.99     89.66 o 
   6   5  18       56.07      131.44     62.69 o 
   7   5  18      407.42      398.16    111.60 o 
  -7   6  18       26.33      -33.71     39.44 o 
  -6   6  18      426.65      498.19     65.82 o 
  -5   6  18      246.64      256.05     53.82 o 
  -4   6  18     1004.85     1027.23     80.01 o 
  -3   6  18      420.78      483.39     61.21 o 
  -2   6  18      861.74      811.41     70.76 o 
  -1   6  18      646.56      552.32     60.60 o 
   0   6  18        3.15      -14.49     31.79 o 
   1   6  18      599.09      546.75     73.38 o 
   2   6  18      793.06      729.68    117.23 o 
   3   6  18      461.44      546.21    114.24 o 
   4   6  18      987.71     1037.19    175.58 o 
   5   6  18      250.61      205.83     63.95 o 
   6   6  18      407.25      505.98     82.49 o 
   7   6  18       34.13       21.47     39.38 o 
  -7   7  18      128.43      135.89     48.65 o 
  -6   7  18      150.72      199.89     59.79 o 
  -5   7  18      290.28      389.35     66.47 o 
  -4   7  18      419.55      504.25     63.61 o 
  -3   7  18     1020.20     1140.33     81.75 o 
  -2   7  18      140.69      204.59     45.64 o 
  -1   7  18      420.70      475.10     58.28 o 
   0   7  18      754.12      786.00     67.77 o 
   1   7  18      343.23      281.98     59.57 o 
   2   7  18      185.76      129.52     79.34 o 
   3   7  18      992.00     1087.98    141.08 o 
   4   7  18      407.97      412.51    148.46 o 
   5   7  18      292.61      348.41     73.91 o 
   6   7  18      162.21      135.22     62.29 o 
   7   7  18      149.88      264.92     72.25 o 
  -6   8  18      206.67      274.28     58.93 o 
  -5   8  18      162.10      136.35     50.73 o 
  -4   8  18      241.80      237.95     53.97 o 
  -3   8  18      107.40      123.52     44.41 o 
  -2   8  18      608.54      593.81     63.74 o 
  -1   8  18      394.01      422.53     56.74 o 
   0   8  18      418.53      355.42     54.34 o 
   1   8  18      432.42      155.91     79.34 o 
   2   8  18      544.35      606.05    118.75 o 
   3   8  18       98.93      132.57     74.39 o 
   4   8  18      248.82      267.03     92.72 o 
   5   8  18      171.50      158.66     99.92 o 
   6   8  18      210.87      208.78     67.10 o 
  -6   9  18      110.16      101.03     49.53 o 
  -5   9  18      407.94      248.72     56.77 o 
  -4   9  18      289.05      287.19     57.73 o 
  -3   9  18      593.74      733.82     72.46 o 
  -2   9  18      293.32      270.69     52.73 o 
  -1   9  18      312.47      271.40     51.01 o 
   0   9  18       40.42       75.87     59.05 o 
   1   9  18      246.61      268.27     92.36 o 
   2   9  18      340.75      534.72    114.61 o 
   3   9  18      554.09      645.69    117.81 o 
   4   9  18      290.14      284.63     96.06 o 
   5   9  18      406.22      463.59    110.10 o 
   6   9  18      102.77       47.33     57.11 o 
  -5  10  18      127.48       78.20     46.56 o 
  -4  10  18      504.34      608.07     75.91 o 
  -3  10  18      241.93      226.91     52.49 o 
  -2  10  18      398.22      392.65     59.01 o 
  -1  10  18       95.40       21.93     46.10 o 
   0  10  18        6.70      -48.65     48.65 o 
   1  10  18      132.18      214.24     82.54 o 
   2  10  18      331.73      415.45    102.39 o 
   3  10  18      271.41      207.91     88.79 o 
   4  10  18      504.26      762.77    128.35 o 
   5  10  18      133.89      111.70     80.94 o 
  -5  11  18      177.59      260.97     60.97 o 
  -4  11  18       96.83       49.01     46.81 o 
  -3  11  18      208.19      169.18     59.04 o 
  -2  11  18      157.64      221.27     79.23 o 
  -1  11  18      156.40       93.66     80.79 o 
   0  11  18        8.07      -44.51     58.90 o 
   1  11  18      135.84      141.59     78.03 o 
   2  11  18      191.05      378.44     99.70 o 
   3  11  18      183.32      169.00     83.77 o 
   4  11  18      111.87      266.16     92.06 o 
   5  11  18      166.02      210.24     90.68 o 
  -4  12  18      130.79      116.90    100.48 o 
  -3  12  18      128.31       -0.30     50.47 o 
  -2  12  18      272.89      278.47     71.76 o 
  -1  12  18       70.58       73.01     70.76 o 
   0  12  18       93.39      127.04     83.92 o 
   1  12  18       68.48      101.52     75.12 o 
   2  12  18      265.58      373.49    104.72 o 
   3  12  18      156.26      100.94     75.48 o 
   4  12  18      119.52       95.63     76.28 o 
  -3  13  18      135.36       81.36     59.23 o 
  -2  13  18       17.97       12.07     68.36 o 
  -1  13  18       87.27      153.22     89.59 o 
   0  13  18       93.61       30.74     49.56 o 
   1  13  18       84.85      153.77     59.28 o 
   2  13  18       29.27       55.99     71.85 o 
   3  13  18      123.41       61.09     77.37 o 
  -1  14  18      156.77      136.72     91.41 o 
   0  14  18      373.14      301.53     69.62 o 
   1  14  18      151.26      135.92     57.79 o 
   1   0  19      119.17      143.87     54.22 o 
   2   0  19       21.73       47.46     38.23 o 
   3   0  19        8.12      -11.72     32.81 o 
   4   0  19      262.65      291.21     53.49 o 
   5   0  19      155.45      102.22     54.04 o 
   6   0  19        1.89       20.99     50.24 o 
   7   0  19       48.83       42.26    120.86 o 
  -7   1  19        2.38        6.03     51.49 o 
  -6   1  19       86.49       74.93     52.07 o 
  -5   1  19       23.76       94.13     42.74 o 
  -4   1  19        8.67       20.24     36.27 o 
  -3   1  19       66.55       79.67     37.31 o 
  -2   1  19      163.24      176.91     51.88 o 
  -1   1  19      115.77       83.93     42.54 o 
   0   1  19       97.02       76.31     43.41 o 
   1   1  19      116.62       92.15     47.18 o 
   2   1  19      162.31      288.03     79.77 o 
   3   1  19       64.76       94.40     42.10 o 
   4   1  19        9.00      -18.11     33.43 o 
   5   1  19       22.14      -24.63     44.14 o 
   6   1  19       86.10      105.08     59.13 o 
   7   1  19        1.48      -12.98     37.06 o 
  -7   2  19       26.06        3.94     53.61 o 
  -6   2  19       19.19       16.61     42.07 o 
  -5   2  19       13.43       -1.71     36.21 o 
  -4   2  19       71.77      120.14     45.00 o 
  -3   2  19       52.24      103.77     41.69 o 
  -2   2  19       66.66      141.53     44.36 o 
  -1   2  19       74.57       45.94     42.86 o 
   0   2  19      140.09       86.98     50.56 o 
   1   2  19       75.99       96.94     50.43 o 
   2   2  19       68.64       57.58     36.44 o 
   3   2  19       51.06       51.11     38.64 o 
   4   2  19       68.89      -17.60     45.99 o 
   5   2  19       11.21      -23.50     83.52 o 
   6   2  19       16.59       40.42     55.19 o 
   7   2  19       23.42       55.87     40.04 o 
  -7   3  19        9.15       22.95     55.80 o 
  -6   3  19       26.41       62.68     42.71 o 
  -5   3  19       28.05       88.79     41.77 o 
  -4   3  19       40.80       40.54     41.36 o 
  -3   3  19      150.27      126.42     44.00 o 
  -2   3  19      243.28      246.05     52.54 o 
  -1   3  19      128.34      190.06     47.48 o 
   0   3  19      122.58      161.39     53.40 o 
   1   3  19      131.93      134.62     65.81 o 
   2   3  19      239.19      337.86    107.26 o 
   3   3  19      145.11      148.94     46.05 o 
   4   3  19       38.43       49.86     53.19 o 
   5   3  19       27.72       23.23     51.99 o 
   6   3  19       24.05        5.50     52.24 o 
   7   3  19       11.27       26.42     38.12 o 
  -7   4  19       40.26       72.74     48.14 o 
  -6   4  19       36.95       30.06     41.44 o 
  -5   4  19       31.60       15.14     39.13 o 
  -4   4  19       32.75       12.26     66.72 o 
  -3   4  19       32.69        7.62     52.21 o 
  -2   4  19       47.02       -6.39     35.43 o 
  -1   4  19        8.53       51.39     39.86 o 
   0   4  19       27.16       23.17     42.65 o 
   1   4  19        8.85       25.40     39.02 o 
   2   4  19       44.40       38.29     43.29 o 
   3   4  19       35.09       92.74     55.89 o 
   4   4  19       29.61      -30.50     46.45 o 
   5   4  19       28.25      -16.70     50.70 o 
   6   4  19       39.42      118.03     62.03 o 
   7   4  19       38.19       26.42     54.45 o 
  -7   5  19       36.87       44.59     46.85 o 
  -6   5  19        0.20      -35.01     38.29 o 
  -5   5  19        4.87        1.99     38.26 o 
  -4   5  19       34.70       65.22     40.65 o 
  -3   5  19      105.09       30.43     38.00 o 
  -2   5  19      184.04      221.28     54.82 o 
  -1   5  19        4.22      -18.58     49.37 o 
   0   5  19       86.67      128.04     52.29 o 
   1   5  19        5.65       67.34     47.14 o 
   2   5  19      180.36      165.75     52.48 o 
   3   5  19       99.13      172.88     59.07 o 
   4   5  19       37.91        0.07     45.86 o 
   5   5  19        4.09       23.94     57.38 o 
   6   5  19        0.71      -46.58     46.58 o 
   7   5  19       38.05       -7.38     51.47 o 
  -6   6  19        0.32        8.98     44.04 o 
  -5   6  19        5.47       36.97     37.95 o 
  -4   6  19        5.04       -5.14     51.02 o 
  -3   6  19       32.48       71.75     40.53 o 
  -2   6  19        7.60      -34.55     34.55 o 
  -1   6  19      328.75      330.59     55.39 o 
   0   6  19       13.65       64.99     36.34 o 
   1   6  19      322.47      305.51     62.80 o 
   2   6  19        5.79      -22.76     55.20 o 
   3   6  19       33.52       33.09     71.63 o 
   4   6  19        4.03      -46.68     46.68 o 
   5   6  19        7.02        5.26     51.00 o 
   6   6  19        0.70       89.02     85.56 o 
  -6   7  19       35.57       10.05     43.09 o 
  -5   7  19       44.07       34.26     42.13 o 
  -4   7  19       74.31       45.27     40.82 o 
  -3   7  19       19.96      -27.61     33.92 o 
  -2   7  19        0.23       27.94     41.99 o 
  -1   7  19       17.41       20.98     36.62 o 
   0   7  19      127.54      153.90     43.89 o 
   1   7  19       18.97       -1.07     39.59 o 
   2   7  19        0.43       29.82     70.54 o 
   3   7  19       22.87      -11.05     63.70 o 
   4   7  19       80.17       91.56     75.92 o 
   5   7  19       42.59       38.59     54.80 o 
   6   7  19       39.74       96.52     62.13 o 
  -5   8  19       23.42      -25.16     41.57 o 
  -4   8  19       19.40      -38.57     38.57 o 
  -3   8  19       17.24       56.83     53.19 o 
  -2   8  19      115.10       72.76     42.57 o 
  -1   8  19       41.42        3.83     36.48 o 
   0   8  19       64.08      131.08     43.87 o 
   1   8  19       39.38       80.50     74.03 o 
   2   8  19      124.38       43.78     74.90 o 
   3   8  19       16.01        6.69     63.63 o 
   4   8  19       20.09      112.35     82.10 o 
   5   8  19       25.96       79.95     55.61 o 
  -5   9  19        6.71      -39.02     40.39 o 
  -4   9  19        3.21       21.21     43.09 o 
  -3   9  19       65.71       21.72     41.85 o 
  -2   9  19        3.93       -6.22     60.91 o 
  -1   9  19       73.56       79.32     42.09 o 
   0   9  19       34.14       77.96     70.39 o 
   1   9  19       74.42      100.94     73.88 o 
   2   9  19        4.71      -43.56     63.49 o 
   3   9  19       68.26       51.70     70.03 o 
   4   9  19        3.12      -48.14     65.23 o 
   5   9  19        5.28       46.03     78.76 o 
  -4  10  19       38.98      -31.98     42.17 o 
  -3  10  19       29.31       34.14     44.83 o 
  -2  10  19       58.63       25.18     48.02 o 
  -1  10  19        3.26       -2.27     44.09 o 
   0  10  19        3.64      -27.78     65.67 o 
   1  10  19        3.40       10.69     62.18 o 
   2  10  19       61.22      148.64     81.16 o 
   3  10  19       32.61       39.34     73.74 o 
   4  10  19       42.47       19.78     67.27 o 
  -3  11  19       41.07       86.40     56.70 o 
  -2  11  19        1.50       69.58     68.94 o 
  -1  11  19        1.59       27.27     68.07 o 
   0  11  19       26.19      -16.43     66.90 o 
   1  11  19        1.96        5.16     54.54 o 
   2  11  19        1.25       43.12     74.10 o 
   3  11  19       44.47      -15.71     67.56 o 
  -2  12  19       11.89       49.30     74.90 o 
  -1  12  19        4.85      -38.61     65.45 o 
   0  12  19       24.96       11.49     72.72 o 
   1  12  19        5.56       62.32     72.14 o 
   2  12  19       15.22       73.59     75.85 o 
   0   0  20      130.49      153.95     80.79 o 
   1   0  20      213.03      339.76     66.95 o 
   2   0  20      908.71      818.49    129.30 o 
   3   0  20      202.08       76.64     42.65 o 
   4   0  20      902.39     1061.25     86.94 o 
   5   0  20        2.50        4.45     51.28 o 
   6   0  20      313.35      346.61    123.66 o 
  -6   1  20       13.91       11.88     51.70 o 
  -5   1  20      497.11      560.00     67.36 o 
  -4   1  20       95.63      104.01     45.56 o 
  -3   1  20      729.39      642.75     70.08 o 
  -2   1  20      193.42      239.25     53.48 o 
  -1   1  20      200.20      222.13     58.61 o 
   0   1  20      611.73      693.86     86.62 o 
   1   1  20      185.45      207.10     62.04 o 
   2   1  20      226.19      190.09     51.24 o 
   3   1  20      743.72      850.58    115.50 o 
   4   1  20      102.34        6.08     39.68 o 
   5   1  20      467.51      512.90     92.97 o 
   6   1  20       18.48      -11.89     58.65 o 
  -6   2  20      408.19      498.71     87.70 o 
  -5   2  20       63.18       60.85     45.53 o 
  -4   2  20      590.35      652.02     80.30 o 
  -3   2  20      202.39      119.43     45.95 o 
  -2   2  20      665.81      820.61     75.45 o 
  -1   2  20      119.82      145.62     46.99 o 
   0   2  20      108.01      141.94     53.75 o 
   1   2  20      130.40      126.44     52.97 o 
   2   2  20      634.39      735.03     72.18 o 
   3   2  20      207.30      198.41     49.39 o 
   4   2  20      611.30      573.06     98.03 o 
   5   2  20       63.57       42.20     59.10 o 
   6   2  20      387.88      404.37     83.46 o 
  -6   3  20       18.67       90.36     47.76 o 
  -5   3  20      679.59      781.00     77.52 o 
  -4   3  20        7.91        0.61     41.97 o 
  -3   3  20      556.24      580.43     68.17 o 
  -2   3  20       31.05      -17.45     35.12 o 
  -1   3  20       48.77      -10.24     37.75 o 
   0   3  20        3.87       -5.05     65.19 o 
   1   3  20       40.37        8.88     45.88 o 
   2   3  20       38.44      118.30     51.49 o 
   3   3  20      528.81      564.08     67.45 o 
   4   3  20        9.47      -10.47     48.73 o 
   5   3  20      629.70      658.00     93.56 o 
   6   3  20       16.49      -53.80     53.80 o 
  -6   4  20      284.02      255.72     60.50 o 
  -5   4  20       34.25       43.68     44.58 o 
  -4   4  20      390.86      451.31     79.79 o 
  -3   4  20       82.17      121.58     43.77 o 
  -2   4  20      387.44      396.44     62.59 o 
  -1   4  20       20.26       45.18     50.91 o 
   0   4  20      281.58      297.48     67.09 o 
   1   4  20       10.54        3.39     41.18 o 
   2   4  20      337.09      408.84     72.24 o 
   3   4  20       83.72      193.07     62.50 o 
   4   4  20      377.34      436.92     80.86 o 
   5   4  20       34.13       -2.81     54.05 o 
   6   4  20      281.92      308.64     77.67 o 
  -5   5  20      377.86      492.94     68.95 o 
  -4   5  20      194.17      255.76     56.60 o 
  -3   5  20      228.54      311.62     56.64 o 
  -2   5  20      258.80      199.27     47.78 o 
  -1   5  20      489.15      564.89     66.16 o 
   0   5  20      148.76       69.48    107.08 o 
   1   5  20      512.74      655.70     83.17 o 
   2   5  20      244.48      256.78     89.66 o 
   3   5  20      197.79       59.63     83.63 o 
   4   5  20      193.27      211.49     72.95 o 
   5   5  20      373.45      276.98     78.14 o 
  -5   6  20       37.73       19.45     50.79 o 
  -4   6  20      295.71      246.80     57.87 o 
  -3   6  20       99.29      106.97     62.75 o 
  -2   6  20      193.26      273.77     54.64 o 
  -1   6  20       21.31        0.44     61.40 o 
   0   6  20      626.82      632.39     83.76 o 
   1   6  20       18.89       49.02     47.17 o 
   2   6  20      197.96      265.14    101.23 o 
   3   6  20       85.13       86.83     71.70 o 
   4   6  20      288.74      313.21     73.44 o 
   5   6  20       37.90       65.84     59.63 o 
  -5   7  20      321.52      436.69     84.95 o 
  -4   7  20       34.93       63.18     43.47 o 
  -3   7  20      244.24      309.65     60.32 o 
  -2   7  20      116.54      167.07     49.35 o 
  -1   7  20      389.82      291.43     59.83 o 
   0   7  20       37.61       56.56     49.12 o 
   1   7  20      349.13      300.99    101.59 o 
   2   7  20      100.08      207.55     94.10 o 
   3   7  20      245.82      168.06     94.32 o 
   4   7  20       34.97      181.66     91.99 o 
   5   7  20      317.22      188.30     65.61 o 
  -4   8  20      179.00      186.28     52.87 o 
  -3   8  20      208.90      222.21     67.83 o 
  -2   8  20      306.82      300.96     58.16 o 
  -1   8  20       16.59       14.31     40.54 o 
   0   8  20      545.84      563.24     79.92 o 
   1   8  20       14.73       37.52     72.58 o 
   2   8  20      308.68      446.29    113.30 o 
   3   8  20      186.00      286.45    102.61 o 
   4   8  20      203.00      161.80     87.34 o 
  -4   9  20       36.58       89.67     48.39 o 
  -3   9  20      275.50      322.74     60.07 o 
  -2   9  20       63.35       33.41     43.87 o 
  -1   9  20      202.75      139.88     48.81 o 
   0   9  20        2.80       -5.96     62.69 o 
   1   9  20      186.27      138.02     83.27 o 
   2   9  20       49.01       65.52     84.14 o 
   3   9  20      300.74      355.10    109.52 o 
   4   9  20       29.39       10.98     73.01 o 
  -3  10  20       24.42      -41.83     41.83 o 
  -2  10  20      343.20      309.77    203.07 o 
  -1  10  20        1.64       94.54     73.67 o 
   0  10  20      100.64       32.22     72.50 o 
   1  10  20        3.85       70.98     76.57 o 
   2  10  20      351.99      598.78    129.01 o 
   3  10  20       20.99      -14.47     76.65 o 
  -1  11  20      122.57      166.75     97.74 o 
   0  11  20        3.30      -62.54     63.99 o 
   1  11  20      155.47       86.61     78.47 o 
   1   0  21       20.13       87.39     48.61 o 
   2   0  21        8.47      -24.71     36.69 o 
   3   0  21      230.43      233.77     53.40 o 
   4   0  21      169.60      154.24     47.79 o 
   5   0  21       11.50        4.69     58.72 o 
  -5   1  21       15.80      -39.82     67.08 o 
  -4   1  21       41.06       48.66     42.46 o 
  -3   1  21       35.12       62.01     42.87 o 
  -2   1  21       89.33      113.30     46.93 o 
  -1   1  21        5.61        4.21     45.12 o 
   0   1  21       86.83      115.61     54.38 o 
   1   1  21        5.66      104.03     68.32 o 
   2   1  21       88.40      119.41     56.26 o 
   3   1  21       33.79       56.68     41.93 o 
   4   1  21       43.14       43.40     53.75 o 
   5   1  21       16.58       37.86    119.26 o 
  -5   2  21       33.34       41.55     81.38 o 
  -4   2  21       55.55       61.87     45.56 o 
  -3   2  21       40.83      113.62     46.47 o 
  -2   2  21       38.49       15.83     40.23 o 
  -1   2  21       23.61       -2.40     59.99 o 
   0   2  21       82.82       34.98     48.69 o 
   1   2  21       23.71       26.37     49.96 o 
   2   2  21       36.70      123.82     56.83 o 
   3   2  21       43.01       45.46     41.22 o 
   4   2  21       55.54      129.95     64.45 o 
   5   2  21       30.59       27.10     60.50 o 
  -5   3  21       74.99       52.70     46.44 o 
  -4   3  21       48.39       23.26     44.24 o 
  -3   3  21       83.36       18.51     41.59 o 
  -2   3  21       75.05      113.01     45.93 o 
  -1   3  21       31.80       12.03     36.13 o 
   0   3  21        1.59       28.06     69.05 o 
   1   3  21       29.67        2.75     43.56 o 
   2   3  21       71.73       62.43     51.06 o 
   3   3  21       80.93       76.46     56.08 o 
   4   3  21       50.76       37.85     79.27 o 
   5   3  21       77.40      113.01     65.38 o 
  -4   4  21       10.35      -11.20     39.61 o 
  -3   4  21       43.97       -8.36     40.96 o 
  -2   4  21       21.26      -32.03     52.53 o 
  -1   4  21      114.65      138.74     64.86 o 
   0   4  21        0.24       38.71     52.08 o 
   1   4  21      110.78      155.36     57.33 o 
   2   4  21       19.63       -7.29     44.00 o 
   3   4  21       46.99       36.80     74.83 o 
   4   4  21        9.08       24.13     56.01 o 
  -4   5  21       12.44       17.64     45.65 o 
  -3   5  21        5.14       -8.26     39.66 o 
  -2   5  21       29.54       -1.39     40.01 o 
  -1   5  21       75.73       88.26     47.97 o 
   0   5  21       23.64       74.77     53.41 o 
   1   5  21       78.61       35.89     44.58 o 
   2   5  21       27.83       -2.40     70.68 o 
   3   5  21        6.41       56.58     83.19 o 
   4   5  21       11.61       79.71     61.64 o 
  -4   6  21       11.50      -38.74     38.74 o 
  -3   6  21       30.26       33.02     45.01 o 
  -2   6  21        0.23      -19.32     41.96 o 
  -1   6  21        1.18       50.09     41.18 o 
   0   6  21      122.51       82.92     59.23 o 
   1   6  21        1.14      -44.51     64.14 o 
   2   6  21        0.44      -15.93     65.45 o 
   3   6  21       26.75       58.03     76.28 o 
   4   6  21       10.45       41.52     87.34 o 
  -3   7  21       22.85       -8.40     42.05 o 
  -2   7  21       15.72       11.33     58.80 o 
  -1   7  21       46.78       70.64     46.04 o 
   0   7  21        1.51       37.26     50.07 o 
   1   7  21       46.92      -66.18     66.18 o 
   2   7  21       13.63      -61.89     61.89 o 
   3   7  21       20.42       -5.60     77.67 o 
  -2   8  21       12.87       28.96     43.30 o 
  -1   8  21        8.13       34.91     48.37 o 
   0   8  21        6.96      114.32     74.54 o 
   1   8  21        8.86       53.30     79.92 o 
   2   8  21       15.50       64.29     76.57 o 
  -1   9  21       12.51       53.07    125.15 o 
   0   9  21        0.01       51.85     65.09 o 
   1   9  21       11.00       54.47     77.16 o 
   0   0  22        9.65      -31.20     71.27 o 
   1   0  22      349.57      430.12     82.08 o 
   2   0  22       13.33        8.85     52.98 o 
   3   0  22      334.60      375.22     62.74 o 
  -3   1  22        8.60       -7.99     39.09 o 
  -2   1  22      278.29      334.47     60.67 o 
  -1   1  22       51.15       29.05     84.03 o 
   0   1  22      270.60      342.41     71.94 o 
   1   1  22       50.43       71.47     74.18 o 
   2   1  22      292.63      294.45     71.98 o 
   3   1  22        5.13      -21.70     41.84 o 
  -3   2  22      499.84      486.16     69.52 o 
  -2   2  22       28.98       39.57     43.43 o 
  -1   2  22      224.38      114.66    117.84 o 
   0   2  22      178.64      240.29     69.59 o 
   1   2  22      253.16      261.11    106.28 o 
   2   2  22       26.71       74.21     52.97 o 
   3   2  22      523.55      491.82     87.25 o 
  -3   3  22       53.34      -18.78     42.66 o 
  -2   3  22      349.14      360.12     62.61 o 
  -1   3  22       45.20      162.30     62.47 o 
   0   3  22      261.00      308.02     95.08 o 
   1   3  22       46.72       40.28     53.03 o 
   2   3  22      404.20      507.86     81.72 o 
   3   3  22       52.51      130.24     86.54 o 
  -3   4  22      340.00      353.92     64.88 o 
  -2   4  22       43.25       52.10     46.60 o 
  -1   4  22      535.41      543.20     86.35 o 
   0   4  22       88.26      -34.94     48.21 o 
   1   4  22      599.00      553.61     86.33 o 
   2   4  22       44.06      -16.73     73.08 o 
   3   4  22      365.61      421.13    125.01 o 
  -2   5  22      275.70      287.64     58.84 o 
  -1   5  22       39.14      103.06    145.70 o 
   0   5  22      450.36      616.32     90.61 o 
   1   5  22       33.51       49.78     65.49 o 
   2   5  22      290.90      429.20    113.08 o 
  -1   6  22      558.08      552.85     74.00 o 
   0   6  22        0.13       63.07    133.92 o 
   1   6  22      547.06      421.93    118.10 o 
   0   1  23       86.68       91.16     72.43 o 
                                                 
